# Supplementary material for: Recyclable soft photonic crystal film with overall improved circularly polarized luminescence
Source: Nat Commun. 2023 Sep 30;14:6123. doi: 10.1038/s41467-023-41884-5 (PMC10542380; doi:10.1038/s41467-023-41884-5)
Supplement: Supplementary file 4 — Source data [file 41467_2023_41884_MOESM4_ESM.xlsx]

## Sheet: Figure2a
2.4%≥S5011(R5011)/HTG135200≥0.9%
wavelength (nm)	T%	wavelength (nm)	T%	wavelength (nm)	T%	wavelength (nm)	T%	wavelength (nm)	T%	wavelength (nm)	T%
1097	35.5	790	44.2	730	45.8	670	42.1	580	49.6	510	54.2
1096	34.6	789	44.1	729	45.8	669	42	579	49.6	509	54.1
1095	34.1	788	44	728	45.7	668	42	578	49.5	508	54
1094	35.1	787	43.9	727	45.7	667	41.9	577	49.5	507	53.9
1093	36	786	43.9	726	45.7	666	41.9	576	49.4	506	53.8
1092	36	785	43.8	725	45.6	665	41.9	575	49.4	505	53.7
1091	35.7	784	43.7	724	45.6	664	41.9	574	49.3	504	53.7
1090	34.9	783	43.6	723	45.5	663	41.8	573	49.3	503	53.6
1089	35.6	782	43.4	722	45.5	662	41.8	572	49.2	502	53.5
1088	37	781	43.3	721	45.4	661	41.7	571	49.1	501	53.4
1087	37.3	780	43.2	720	45.4	660	41.7	570	49.1	500	53.3
1086	38.1	779	43	719	45.3	659	41.6	569	49	499	53.2
1085	37.1	778	42.9	718	45.2	658	41.6	568	49	498	53.1
1084	36.9	777	42.7	717	45.1	657	41.5	567	48.9	497	53
1083	36.2	776	42.5	716	45.1	656	41.4	566	48.8	496	52.9
1082	35.4	775	42.3	715	45	655	41.4	565	48.7	495	52.8
1081	34.7	774	42.1	714	44.9	654	41.3	564	48.6	494	52.7
1080	35.1	773	41.9	713	44.8	653	41.3	563	48.5	493	52.6
1079	35.3	772	41.7	712	44.7	652	41.2	562	48.5	492	52.5
1078	35.8	771	41.4	711	44.6	651	41.1	561	48.4	491	52.3
1077	35.6	770	41.1	710	44.5	650	41.1	560	48.2	490	52.2
1076	35.7	769	40.8	709	44.4	649	41	559	48.1	489	52.1
1075	37.2	768	40.4	708	44.2	648	40.9	558	48	488	51.9
1074	38	767	40.1	707	44.1	647	40.8	557	47.9	487	51.8
1073	37.8	766	39.7	706	43.9	646	40.7	556	47.8	486	51.6
1072	38	765	39.3	705	43.7	645	40.6	555	47.6	485	51.5
1071	38	764	38.9	704	43.6	644	40.5	554	47.5	484	51.3
1070	37.5	763	38.5	703	43.4	643	40.4	553	47.3	483	51.1
1069	35.8	762	38	702	43.2	642	40.3	552	47.2	482	51
1068	36.3	761	37.6	701	43	641	40.2	551	47	481	50.8
1067	36.8	760	37.1	700	42.7	640	40	550	46.8	480	50.6
1066	37.8	759	36.5	699	42.5	639	39.9	549	46.6	479	50.4
1065	37.2	758	35.9	698	42.2	638	39.8	548	46.4	478	50.2
1064	36.8	757	35.3	697	41.9	637	39.6	547	46.2	477	49.9
1063	35.2	756	34.7	696	41.5	636	39.4	546	46	476	49.7
1062	34.4	755	34.1	695	41.2	635	39.3	545	45.7	475	49.4
1061	33.7	754	33.5	694	40.8	634	39.1	544	45.4	474	49.1
1060	34.2	753	32.8	693	40.5	633	39	543	45.2	473	48.9
1059	34.5	752	32.3	692	40.1	632	38.8	542	44.9	472	48.6
1058	34.8	751	31.7	691	39.7	631	38.6	541	44.6	471	48.3
1057	34.9	750	31.1	690	39.2	630	38.4	540	44.3	470	47.9
1056	35	749	30.6	689	38.7	629	38.1	539	43.9	469	47.6
1055	34.6	748	30	688	38.2	628	37.9	538	43.5	468	47.2
1054	35.6	747	29.5	687	37.7	627	37.6	537	43.1	467	46.8
1053	36.2	746	29	686	37.1	626	37.4	536	42.7	466	46.4
1052	37.6	745	28.6	685	36.5	625	37.1	535	42.3	465	45.9
1051	38.4	744	28.1	684	35.9	624	36.8	534	41.8	464	45.5
1050	38.4	743	27.7	683	35.3	623	36.5	533	41.3	463	45
1049	38.5	742	27.3	682	34.7	622	36.2	532	40.8	462	44.5
1048	38.7	741	26.9	681	34.1	621	35.9	531	40.3	461	44
1047	37.6	740	26.6	680	33.4	620	35.5	530	39.7	460	43.4
1046	37.8	739	26.3	679	32.8	619	35.2	529	39.1	459	42.8
1045	37.4	738	26.1	678	32.1	618	34.8	528	38.5	458	42.2
1044	37.8	737	26	677	31.4	617	34.3	527	37.8	457	41.5
1043	37.6	736	25.9	676	30.8	616	33.9	526	37.1	456	40.8
1042	37.4	735	25.8	675	30.2	615	33.5	525	36.4	455	40.2
1041	37.9	734	25.7	674	29.6	614	33	524	35.6	454	39.5
1040	38.5	733	25.6	673	29	613	32.6	523	34.9	453	38.7
1039	38.8	732	25.5	672	28.5	612	32.1	522	34.1	452	38
1038	38.5	731	25.5	671	28.1	611	31.6	521	33.3	451	37.2
1037	37.8	730	25.4	670	27.6	610	31.1	520	32.5	450	36.5
1036	37.4	729	25.4	669	27.2	609	30.6	519	31.7	449	35.7
1035	37.3	728	25.4	668	26.8	608	30	518	30.8	448	34.9
1034	37.7	727	25.4	667	26.5	607	29.5	517	30	447	34.1
1033	37.7	726	25.3	666	26.1	606	28.9	516	29.2	446	33.3
1032	39.3	725	25.3	665	25.9	605	28.4	515	28.4	445	32.5
1031	40.6	724	25.3	664	25.7	604	27.8	514	27.6	444	31.7
1030	41.2	723	25.3	663	25.5	603	27.3	513	26.8	443	31
1029	40.7	722	25.3	662	25.3	602	26.8	512	26.1	442	30.4
1028	39.3	721	25.3	661	25.2	601	26.3	511	25.5	441	29.7
1027	38.3	720	25.3	660	25.1	600	25.9	510	24.8	440	29.1
1026	37.2	719	25.3	659	25	599	25.4	509	24.2	439	28.5
1025	36.7	718	25.3	658	24.9	598	24.9	508	23.6	438	28
1024	36.7	717	25.3	657	24.8	597	24.5	507	23.1	437	27.5
1023	36.4	716	25.4	656	24.8	596	24	506	22.6	436	27.1
1022	37.1	715	25.4	655	24.7	595	23.6	505	22.1	435	26.6
1021	38	714	25.5	654	24.7	594	23.3	504	21.7	434	26.3
1020	39	713	25.6	653	24.6	593	23	503	21.4	433	26
1019	38.8	712	25.7	652	24.6	592	22.7	502	21.1	432	25.8
1018	38.3	711	25.8	651	24.6	591	22.4	501	20.8	431	25.5
1017	38.1	710	25.9	650	24.6	590	22.2	500	20.5	430	25.3
1016	38	709	26.1	649	24.6	589	21.9	499	20.3	429	25.1
1015	36.9	708	26.3	648	24.6	588	21.7	498	20.1	428	25
1014	36.4	707	26.5	647	24.5	587	21.6	497	19.9	427	24.9
1013	37.2	706	26.8	646	24.5	586	21.4	496	19.8	426	24.8
1012	37.9	705	27.1	645	24.5	585	21.3	495	19.6	425	24.7
1011	38.3	704	27.4	644	24.6	584	21.2	494	19.5	424	24.6
1010	38.8	703	27.7	643	24.6	583	21.1	493	19.4	423	24.5
1009	38.8	702	28.1	642	24.6	582	21	492	19.4	422	24.4
1008	38.1	701	28.5	641	24.7	581	20.9	491	19.3	421	24.4
1007	37.4	700	28.9	640	24.7	580	20.8	490	19.3	420	24.3
1006	37.4	699	29.3	639	24.8	579	20.8	489	19.2	419	24.2
1005	37.1	698	29.8	638	24.9	578	20.7	488	19.2	418	24.2
1004	37.4	697	30.3	637	25.1	577	20.7	487	19.2	417	24.1
1003	38.1	696	30.8	636	25.2	576	20.7	486	19.2	416	24.1
1002	39.9	695	31.3	635	25.4	575	20.6	485	19.3	415	24
1001	39.8	694	31.8	634	25.6	574	20.6	484	19.3	414	24
1000	39.9	693	32.3	633	25.8	573	20.6	483	19.3	413	23.9
999	40.1	692	32.8	632	26.1	572	20.5	482	19.4	412	23.9
998	40.1	691	33.3	631	26.4	571	20.5	481	19.5	411	23.8
997	39.8	690	33.8	630	26.7	570	20.5	480	19.6	410	23.8
996	39.3	689	34.2	629	27.1	569	20.5	479	19.7	409	23.8
995	38.6	688	34.7	628	27.5	568	20.5	478	19.9	408	23.7
994	37.6	687	35.2	627	27.9	567	20.6	477	20	407	23.7
993	37.6	686	35.7	626	28.4	566	20.6	476	20.2	406	23.7
992	37.9	685	36.2	625	28.8	565	20.6	475	20.4	405	23.7
991	38.1	684	36.6	624	29.3	564	20.7	474	20.5	404	23.7
990	38	683	37	623	29.7	563	20.7	473	20.7	403	23.7
989	38.7	682	37.4	622	30.2	562	20.8	472	21	402	23.8
988	39.3	681	37.8	621	30.7	561	20.9	471	21.2	401	23.8
987	39.5	680	38.2	620	31.2	560	21	470	21.5	400	23.9
986	39.9	679	38.6	619	31.7	559	21.2	469	21.8	399	24.1
985	40.4	678	39	618	32.2	558	21.4	468	22.1	398	24.2
984	40.7	677	39.3	617	32.7	557	21.6	467	22.4	397	24.4
983	41.2	676	39.7	616	33.1	556	21.8	466	22.8	396	24.6
982	41.5	675	40	615	33.6	555	22	465	23.1	395	24.8
981	41.4	674	40.4	614	34.1	554	22.3	464	23.5	394	25.1
980	41	673	40.7	613	34.5	553	22.6	463	23.9	393	25.4
979	40.8	672	41	612	34.9	552	22.9	462	24.2	392	25.7
978	40.4	671	41.2	611	35.4	551	23.3	461	24.6	391	25.9
977	40.4	670	41.5	610	35.8	550	23.6	460	25	390	26.2
976	40.2	669	41.8	609	36.2	549	24	459	25.4	389	26.5
975	40.6	668	42.1	608	36.6	548	24.4	458	25.8	388	26.9
974	40.5	667	42.3	607	36.9	547	24.8	457	26.2	387	27.2
973	40.8	666	42.6	606	37.3	546	25.2	456	26.6	386	27.5
972	40.8	665	42.8	605	37.6	545	25.6	455	26.9	385	27.7
971	40.6	664	43	604	38	544	26	454	27.3	384	28
970	40.2	663	43.2	603	38.3	543	26.5	453	27.6	383	28.3
969	40.1	662	43.4	602	38.6	542	26.9	452	28	382	28.6
968	40.2	661	43.6	601	38.9	541	27.3	451	28.3	381	28.9
967	39.7	660	43.8	600	39.2	540	27.7	450	28.6	380	29.2
966	39.8	659	44	599	39.6	539	28.1	449	28.9	379	29.6
965	40.2	658	44.2	598	39.8	538	28.5	448	29.1	378	30
964	41.3	657	44.4	597	40.1	537	28.9	447	29.4	377	30.4
963	41.9	656	44.5	596	40.4	536	29.3	446	29.7	376	30.8
962	42.8	655	44.7	595	40.6	535	29.6	445	29.9	375	31.1
961	43.1	654	44.9	594	40.8	534	30	444	30.2	374	31.5
960	43.2	653	45	593	41	533	30.3	443	30.4	373	31.8
959	43.7	652	45.1	592	41.2	532	30.6	442	30.7	372	32.1
958	44	651	45.3	591	41.4	531	30.9	441	30.9	371	32.3
957	43.5	650	45.4	590	41.6	530	31.2	440	31.1	370	32.5
956	42.6			589	41.8	529	31.5	439	31.3	369	32.6
955	41.8			588	42	528	31.8	438	31.5	368	32.7
954	41.4			587	42.1	527	32.1	437	31.7	367	32.7
953	41.2			586	42.3	526	32.4	436	31.9	366	32.7
952	40.5			585	42.5	525	32.7	435	32.1	365	32.7
951	40.3			584	42.6	524	32.9	434	32.2	364	32.6
950	40.5			583	42.7	523	33.2	433	32.4	363	32.4
949	40.3			582	42.9	522	33.4	432	32.5	362	32.2
948	40.5			581	43	521	33.6	431	32.7	361	32
947	40.5			580	43.1	520	33.8	430	32.8	360	31.7
946	40.7			579	43.2	519	34	429	33
945	41.1			578	43.4	518	34.1	428	33.1
944	41.4			577	43.5	517	34.3	427	33.2
943	42			576	43.6	516	34.5	426	33.4
942	42			575	43.7	515	34.7	425	33.5
941	42.1			574	43.8	514	34.8	424	33.6
940	41.5			573	43.9	513	34.9	423	33.6
939	41.6			572	44	512	35	422	33.7
938	41.8			571	44.1	511	35.2	421	33.8
937	42.1			570	44.2	510	35.3	420	33.9
936	42.1			569	44.2	509	35.4	419	33.9
935	42.3			568	44.3	508	35.5	418	34
934	42.1			567	44.4	507	35.5	417	34.1
933	41.9			566	44.5	506	35.6	416	34.1
932	42.1			565	44.6	505	35.7	415	34.2
931	42.1			564	44.6	504	35.7	414	34.2
930	41.6			563	44.7	503	35.8	413	34.3
929	41.7			562	44.7	502	35.9	412	34.3
928	41.7			561	44.8	501	35.9	411	34.4
927	42.2			560	44.8	500	36	410	34.5
926	42					499	36	409	34.5
925	42.1					498	36.1	408	34.6
924	42.3					497	36.1	407	34.7
923	42.3					496	36.1	406	34.7
922	42.3					495	36.2	405	34.7
921	42.2					494	36.2	404	34.8
920	41.9					493	36.2	403	34.8
919	42					492	36.3	402	34.8
918	41.8					491	36.3	401	34.8
917	41.9					490	36.3	400	34.8
916	42.1
915	42.2
914	42.3
913	42.1
912	41.9
911	42.1
910	42.1
909	42.2
908	42.4
907	42.4
906	42.4
905	42.7
904	42.6
903	42.1
902	41.8
901	41.5
900	41.6
899	41.3
898	41.1
897	41
896	41.1
895	41.2
894	41.1
893	40.9
892	40.6
891	40.3
890	40.1
889	39.7
888	39.2
887	38.8
886	38.6
885	38.5
884	38.2
883	37.9
882	37.6
881	37.3
880	37
879	36.6
878	36.2
877	35.8
876	35.4
875	34.8
874	34.3
873	33.7
872	33.2
871	32.8
870	32.3
869	31.8
868	31.3
867	30.8
866	30.3
865	29.8
864	29.4
863	29
862	28.6
861	28.2
860	27.8
859	27.5
858	27.2
857	26.8
856	26.5
855	26.3
854	26.1
853	25.8
852	25.6
851	25.5
850	25.3
849	25.1
848	25
847	24.9
846	24.8
845	24.6
844	24.5
843	24.5
842	24.4
841	24.3
840	24.3
839	24.2
838	24.2
837	24.2
836	24.1
835	24.1
834	24.1
833	24.1
832	24.1
831	24.1
830	24.1
829	24.1
828	24.2
827	24.2
826	24.3
825	24.4
824	24.5
823	24.6
822	24.8
821	24.9
820	25.1
819	25.2
818	25.5
817	25.7
816	26
815	26.2
814	26.5
813	26.8
812	27.1
811	27.4
810	27.7
809	28
808	28.4
807	28.7
806	29.1
805	29.4
804	29.8
803	30.2
802	30.5
801	30.9
800	31.3
799	31.7
798	32
797	32.4
796	32.8
795	33.1
794	33.4
793	33.7
792	34
791	34.4
790	34.7
789	35
788	35.3
787	35.7
786	36
785	36.3
784	36.5
783	36.8
782	37
781	37.3
780	37.5
779	37.8
778	38
777	38.3
776	38.5
775	38.8
774	39
773	39.2
772	39.4
771	39.6
770	39.7
769	39.9
768	40.1
767	40.3
766	40.5
765	40.7
764	40.9
763	41
762	41.1
761	41.3
760	41.4
759	41.6
758	41.7
757	41.9
756	42
755	42.2
754	42.3
753	42.5
752	42.6
751	42.7
750	42.8
749	42.9
748	43.1
747	43.2
746	43.3

## Sheet: Figure2b
TGA curves
N*LC polymer film		SPCS film
Temperature (℃)	weight (%)	Temperature (℃)	weight (%)
30	0.9997	30	0.99945
30.1667	0.99969	30.1667	0.99942
30.3333	0.99972	30.3333	0.99945
30.5	0.99976	30.5	0.99951
30.6667	0.99982	30.6667	0.9996
30.8333	0.99989	30.8333	0.99967
31	0.99993	31	0.99973
31.1667	0.99997	31.1667	0.99979
31.3333	1	31.3333	0.99988
31.5	1	31.5	0.99994
31.6667	1	31.6667	0.99998
31.8333	0.99999	31.8333	1.00001
32	0.99998	32	1
32.1667	0.99996	32.1667	0.99999
32.3333	0.99993	32.3333	0.99998
32.5	0.99991	32.5	0.99994
32.6667	0.99988	32.6667	0.99989
32.8333	0.99985	32.8333	0.99985
33	0.99981	33	0.99981
33.1667	0.99979	33.1667	0.99981
33.3333	0.99976	33.3333	0.99984
33.5	0.99974	33.5	0.99988
33.6667	0.99973	33.6667	0.99984
33.8333	0.99972	33.8333	0.99979
34	0.99972	34	0.99973
34.1667	0.99973	34.1667	0.99963
34.3333	0.99974	34.3333	0.9996
34.5	0.99975	34.5	0.99962
34.6667	0.99976	34.6667	0.99964
34.8333	0.99978	34.8333	0.99967
35	0.99979	35	0.9997
35.1667	0.9998	35.1667	0.99975
35.3333	0.9998	35.3333	0.99981
35.5	0.99979	35.5	0.99984
35.6667	0.99979	35.6667	0.99981
35.8333	0.99979	35.8333	0.99977
36	0.9998	36	0.99973
36.1667	0.99981	36.1667	0.99967
36.3333	0.99982	36.3333	0.99966
36.5	0.99984	36.5	0.99968
36.6667	0.99985	36.6667	0.9997
36.8333	0.99988	36.8333	0.99981
37	0.99989	37	0.99987
37.1667	0.99991	37.1667	0.9999
37.3333	0.99993	37.3333	0.99992
37.5	0.99994	37.5	0.99991
37.6667	0.99996	37.6667	0.9999
37.8333	0.99998	37.8333	0.99994
38	0.99999	38	1
38.1667	1.00001	38.1667	1.00005
38.3333	1.00002	38.3333	1.00008
38.5	1.00003	38.5	1.00011
38.6667	1.00005	38.6667	1.00013
38.8333	1.00005	38.8333	1.00017
39	1.00006	39	1.00016
39.1667	1.00007	39.1667	1.00017
39.3333	1.00008	39.3333	1.00023
39.5	1.00009	39.5	1.00016
39.6667	1.00011	39.6667	1.00008
39.8333	1.00012	39.8333	1.00006
40	1.00013	40	1.00011
40.1667	1.00015	40.1667	1.00021
40.3333	1.00017	40.3333	1.00029
40.5	1.00018	40.5	1.00036
40.6667	1.0002	40.6667	1.00046
40.8333	1.0002	40.8333	1.0005
41	1.00021	41	1.00052
41.1667	1.00022	41.1667	1.00055
41.3333	1.00024	41.3333	1.00057
41.5	1.00026	41.5	1.0005
41.6667	1.00028	41.6667	1.00048
41.8333	1.0003	41.8333	1.00046
42	1.00032	42	1.00042
42.1667	1.00034	42.1667	1.00047
42.3333	1.00036	42.3333	1.00053
42.5	1.00038	42.5	1.00059
42.6667	1.0004	42.6667	1.00063
42.8333	1.00041	42.8333	1.00071
43	1.00042	43	1.00075
43.1667	1.00042	43.1667	1.00077
43.3333	1.00043	43.3333	1.00079
43.5	1.00043	43.5	1.00074
43.6667	1.00043	43.6667	1.00073
43.8333	1.00044	43.8333	1.00072
44	1.00045	44	1.00072
44.1667	1.00047	44.1667	1.00073
44.3333	1.00049	44.3333	1.00074
44.5	1.00051	44.5	1.00075
44.6667	1.00052	44.6667	1.00077
44.8333	1.00054	44.8333	1.00079
45	1.00055	45	1.00082
45.1667	1.00055	45.1667	1.00084
45.3333	1.00056	45.3333	1.00085
45.5	1.00055	45.5	1.00087
45.6667	1.00055	45.6667	1.00088
45.8333	1.00056	45.8333	1.00089
46	1.00057	46	1.00091
46.1667	1.00058	46.1667	1.00092
46.3333	1.0006	46.3333	1.00093
46.5	1.00062	46.5	1.00095
46.6667	1.00064	46.6667	1.00097
46.8333	1.00066	46.8333	1.00099
47	1.00068	47	1.00101
47.1667	1.00071	47.1667	1.00103
47.3333	1.00073	47.3333	1.00106
47.5	1.00075	47.5	1.00109
47.6667	1.00078	47.6667	1.00112
47.8333	1.0008	47.8333	1.00115
48	1.00082	48	1.00118
48.1667	1.00084	48.1667	1.00121
48.3333	1.00086	48.3333	1.00123
48.5	1.00087	48.5	1.00126
48.6667	1.00089	48.6667	1.00128
48.8333	1.0009	48.8333	1.00129
49	1.00092	49	1.0013
49.1667	1.00093	49.1667	1.00131
49.3333	1.00095	49.3333	1.00133
49.5	1.00097	49.5	1.00135
49.6667	1.00099	49.6667	1.00137
49.8333	1.00101	49.8333	1.00141
50	1.00102	50	1.00145
50.1667	1.00105	50.1667	1.00148
50.3333	1.00106	50.3333	1.00153
50.5	1.00108	50.5	1.00156
50.6667	1.0011	50.6667	1.00158
50.8333	1.00112	50.8333	1.0016
51	1.00114	51	1.0016
51.1667	1.00115	51.1667	1.00161
51.3333	1.00117	51.3333	1.00163
51.5	1.00117	51.5	1.00165
51.6667	1.00118	51.6667	1.00166
51.8333	1.0012	51.8333	1.00168
52	1.00121	52	1.00169
52.1667	1.00123	52.1667	1.00171
52.3333	1.00125	52.3333	1.00172
52.5	1.00126	52.5	1.00173
52.6667	1.00127	52.6667	1.00175
52.8333	1.00128	52.8333	1.00177
53	1.00128	53	1.00179
53.1667	1.0013	53.1667	1.00181
53.3333	1.00132	53.3333	1.00183
53.5	1.00135	53.5	1.00186
53.6667	1.00138	53.6667	1.00188
53.8333	1.0014	53.8333	1.00189
54	1.00143	54	1.00191
54.1667	1.00146	54.1667	1.00192
54.3333	1.00147	54.3333	1.00192
54.5	1.00149	54.5	1.00194
54.6667	1.00151	54.6667	1.00196
54.8333	1.00153	54.8333	1.00197
55	1.00153	55	1.002
55.1667	1.00155	55.1667	1.00203
55.3333	1.00156	55.3333	1.00206
55.5	1.00158	55.5	1.00208
55.6667	1.00161	55.6667	1.00211
55.8333	1.00163	55.8333	1.00215
56	1.00166	56	1.00217
56.1667	1.00168	56.1667	1.0022
56.3333	1.00171	56.3333	1.00223
56.5	1.00173	56.5	1.00225
56.6667	1.00175	56.6667	1.00226
56.8333	1.00177	56.8333	1.00228
57	1.00177	57	1.0023
57.1667	1.00178	57.1667	1.00231
57.3333	1.0018	57.3333	1.00232
57.5	1.00181	57.5	1.00233
57.6667	1.00183	57.6667	1.00235
57.8333	1.00185	57.8333	1.00237
58	1.00187	58	1.0024
58.1667	1.00189	58.1667	1.00243
58.3333	1.00191	58.3333	1.00245
58.5	1.00193	58.5	1.00248
58.6667	1.00195	58.6667	1.00249
58.8333	1.00197	58.8333	1.00251
59	1.002	59	1.00253
59.1667	1.00201	59.1667	1.00253
59.3333	1.00203	59.3333	1.00253
59.5	1.00205	59.5	1.00255
59.6667	1.00207	59.6667	1.00257
59.8333	1.00208	59.8333	1.00259
60	1.00209	60	1.0026
60.1667	1.0021	60.1667	1.00261
60.3333	1.00211	60.3333	1.00261
60.5	1.00211	60.5	1.00261
60.6667	1.00213	60.6667	1.00261
60.8333	1.00215	60.8333	1.00261
61	1.00216	61	1.00263
61.1667	1.00219	61.1667	1.00265
61.3333	1.00221	61.3333	1.00267
61.5	1.00224	61.5	1.00269
61.6667	1.00227	61.6667	1.00272
61.8333	1.0023	61.8333	1.00276
62	1.00232	62	1.0028
62.1667	1.00235	62.1667	1.00283
62.3333	1.00237	62.3333	1.00287
62.5	1.00239	62.5	1.00289
62.6667	1.00241	62.6667	1.0029
62.8333	1.00242	62.8333	1.00291
63	1.00243	63	1.00292
63.1667	1.00243	63.1667	1.00291
63.3333	1.00244	63.3333	1.00291
63.5	1.00245	63.5	1.00292
63.6667	1.00246	63.6667	1.00292
63.8333	1.00248	63.8333	1.00293
64	1.00249	64	1.00294
64.1667	1.00251	64.1667	1.00295
64.3333	1.00253	64.3333	1.00297
64.5	1.00256	64.5	1.00297
64.6667	1.00259	64.6667	1.00298
64.8333	1.00261	64.8333	1.00298
65	1.00262	65	1.00298
65.1667	1.00264	65.1667	1.00298
65.3333	1.00266	65.3333	1.00298
65.5	1.00268	65.5	1.00299
65.6667	1.0027	65.6667	1.00299
65.8333	1.00272	65.8333	1.00301
66	1.00274	66	1.00303
66.1667	1.00275	66.1667	1.00304
66.3333	1.00277	66.3333	1.00306
66.5	1.00279	66.5	1.00308
66.6667	1.00281	66.6667	1.00311
66.8333	1.00283	66.8333	1.00313
67	1.00286	67	1.00316
67.1667	1.00287	67.1667	1.00317
67.3333	1.00289	67.3333	1.00318
67.5	1.00291	67.5	1.00319
67.6667	1.00293	67.6667	1.00319
67.8333	1.00294	67.8333	1.00319
68	1.00296	68	1.00319
68.1667	1.00298	68.1667	1.0032
68.3333	1.003	68.3333	1.0032
68.5	1.00302	68.5	1.00321
68.6667	1.00305	68.6667	1.00323
68.8333	1.00307	68.8333	1.00324
69	1.0031	69	1.00326
69.1667	1.00312	69.1667	1.00327
69.3333	1.00314	69.3333	1.00328
69.5	1.00316	69.5	1.00329
69.6667	1.00318	69.6667	1.0033
69.8333	1.0032	69.8333	1.00331
70	1.00321	70	1.00332
70.1667	1.00323	70.1667	1.00333
70.3333	1.00325	70.3333	1.00334
70.5	1.00327	70.5	1.00335
70.6667	1.0033	70.6667	1.00335
70.8333	1.00333	70.8333	1.00335
71	1.00336	71	1.00334
71.1667	1.00339	71.1667	1.00333
71.3333	1.0034	71.3333	1.00332
71.5	1.00341	71.5	1.00332
71.6667	1.00342	71.6667	1.00332
71.8333	1.00344	71.8333	1.00333
72	1.00344	72	1.00334
72.1667	1.00345	72.1667	1.00335
72.3333	1.00347	72.3333	1.00335
72.5	1.00348	72.5	1.00337
72.6667	1.00352	72.6667	1.00337
72.8333	1.00355	72.8333	1.00338
73	1.00357	73	1.00338
73.1667	1.00359	73.1667	1.00339
73.3333	1.00361	73.3333	1.00338
73.5	1.00363	73.5	1.00337
73.6667	1.00365	73.6667	1.00337
73.8333	1.00367	73.8333	1.00336
74	1.00369	74	1.00336
74.1667	1.00372	74.1667	1.00336
74.3333	1.00374	74.3333	1.00337
74.5	1.00375	74.5	1.00337
74.6667	1.00378	74.6667	1.0034
74.8333	1.0038	74.8333	1.00342
75	1.00382	75	1.00344
75.1667	1.00385	75.1667	1.00345
75.3333	1.00387	75.3333	1.00345
75.5	1.0039	75.5	1.00344
75.6667	1.00392	75.6667	1.00343
75.8333	1.00394	75.8333	1.00342
76	1.00397	76	1.0034
76.1667	1.004	76.1667	1.0034
76.3333	1.00402	76.3333	1.0034
76.5	1.00404	76.5	1.0034
76.6667	1.00406	76.6667	1.00342
76.8333	1.00408	76.8333	1.00343
77	1.0041	77	1.00342
77.1667	1.00411	77.1667	1.00341
77.3333	1.00412	77.3333	1.00338
77.5	1.00414	77.5	1.00336
77.6667	1.00416	77.6667	1.00334
77.8333	1.00417	77.8333	1.00331
78	1.00419	78	1.00328
78.1667	1.00421	78.1667	1.00325
78.3333	1.00423	78.3333	1.00322
78.5	1.00424	78.5	1.00321
78.6667	1.00426	78.6667	1.00321
78.8333	1.00428	78.8333	1.00321
79	1.0043	79	1.00321
79.1667	1.00431	79.1667	1.0032
79.3333	1.00433	79.3333	1.0032
79.5	1.00435	79.5	1.00319
79.6667	1.00436	79.6667	1.00317
79.8333	1.00438	79.8333	1.00315
80	1.00441	80	1.00311
80.1667	1.00444	80.1667	1.00309
80.3333	1.00446	80.3333	1.00306
80.5	1.00449	80.5	1.00304
80.6667	1.00452	80.6667	1.00304
80.8333	1.00454	80.8333	1.00304
81	1.00455	81	1.00304
81.1667	1.00457	81.1667	1.00304
81.3333	1.00457	81.3333	1.00304
81.5	1.00458	81.5	1.00302
81.6667	1.00459	81.6667	1.003
81.8333	1.0046	81.8333	1.00297
82	1.00461	82	1.00293
82.1667	1.00463	82.1667	1.00291
82.3333	1.00464	82.3333	1.00289
82.5	1.00466	82.5	1.00287
82.6667	1.00469	82.6667	1.00286
82.8333	1.00471	82.8333	1.00284
83	1.00473	83	1.00282
83.1667	1.00475	83.1667	1.0028
83.3333	1.00478	83.3333	1.00277
83.5	1.0048	83.5	1.00273
83.6667	1.00482	83.6667	1.0027
83.8333	1.00484	83.8333	1.00268
84	1.00485	84	1.00265
84.1667	1.00487	84.1667	1.00263
84.3333	1.00489	84.3333	1.00261
84.5	1.0049	84.5	1.00259
84.6667	1.00492	84.6667	1.00258
84.8333	1.00494	84.8333	1.00256
85	1.00496	85	1.00252
85.1667	1.00499	85.1667	1.00249
85.3333	1.00501	85.3333	1.00246
85.5	1.00505	85.5	1.00242
85.6667	1.00508	85.6667	1.00238
85.8333	1.0051	85.8333	1.00235
86	1.00511	86	1.00231
86.1667	1.00513	86.1667	1.00227
86.3333	1.00514	86.3333	1.00222
86.5	1.00515	86.5	1.00217
86.6667	1.00517	86.6667	1.00213
86.8333	1.00518	86.8333	1.00208
87	1.00519	87	1.00204
87.1667	1.00521	87.1667	1.002
87.3333	1.00523	87.3333	1.00197
87.5	1.00525	87.5	1.00195
87.6667	1.00527	87.6667	1.00192
87.8333	1.00529	87.8333	1.0019
88	1.00531	88	1.00187
88.1667	1.00533	88.1667	1.00183
88.3333	1.00535	88.3333	1.0018
88.5	1.00537	88.5	1.00176
88.6667	1.00539	88.6667	1.00172
88.8333	1.0054	88.8333	1.00166
89	1.00543	89	1.00161
89.1667	1.00545	89.1667	1.00156
89.3333	1.00548	89.3333	1.00151
89.5	1.00551	89.5	1.00146
89.6667	1.00553	89.6667	1.00141
89.8333	1.00555	89.8333	1.00137
90	1.00556	90	1.00131
90.1667	1.00556	90.1667	1.00126
90.3333	1.00556	90.3333	1.0012
90.5	1.00557	90.5	1.00114
90.6667	1.00558	90.6667	1.00107
90.8333	1.00559	90.8333	1.00099
91	1.00559	91	1.00093
91.1667	1.0056	91.1667	1.00087
91.3333	1.00561	91.3333	1.0008
91.5	1.00562	91.5	1.00074
91.6667	1.00564	91.6667	1.00067
91.8333	1.00567	91.8333	1.0006
92	1.00569	92	1.00053
92.1667	1.00573	92.1667	1.00045
92.3333	1.00575	92.3333	1.00038
92.5	1.00578	92.5	1.00033
92.6667	1.00581	92.6667	1.00028
92.8333	1.00584	92.8333	1.00025
93	1.00586	93	1.00021
93.1667	1.00589	93.1667	1.00016
93.3333	1.00592	93.3333	1.00012
93.5	1.00595	93.5	1.00007
93.6667	1.00597	93.6667	1
93.8333	1.00599	93.8333	0.99993
94	1.00601	94	0.99985
94.1667	1.00602	94.1667	0.99974
94.3333	1.00603	94.3333	0.99965
94.5	1.00604	94.5	0.99957
94.6667	1.00605	94.6667	0.9995
94.8333	1.00606	94.8333	0.99943
95	1.00607	95	0.99937
95.1667	1.00608	95.1667	0.99931
95.3333	1.00609	95.3333	0.99925
95.5	1.00611	95.5	0.99919
95.6667	1.00613	95.6667	0.99913
95.8333	1.00615	95.8333	0.99906
96	1.00617	96	0.99898
96.1667	1.00619	96.1667	0.9989
96.3333	1.00622	96.3333	0.99879
96.5	1.00623	96.5	0.99869
96.6667	1.00625	96.6667	0.99859
96.8333	1.00627	96.8333	0.99849
97	1.00629	97	0.9984
97.1667	1.00631	97.1667	0.99832
97.3333	1.00634	97.3333	0.99825
97.5	1.00637	97.5	0.99817
97.6667	1.0064	97.6667	0.99811
97.8333	1.00643	97.8333	0.99803
98	1.00645	98	0.99795
98.1667	1.00647	98.1667	0.99786
98.3333	1.00649	98.3333	0.99775
98.5	1.00651	98.5	0.99766
98.6667	1.00653	98.6667	0.99756
98.8333	1.00655	98.8333	0.99746
99	1.00657	99	0.99735
99.1667	1.00659	99.1667	0.99724
99.3333	1.0066	99.3333	0.99714
99.5	1.00662	99.5	0.99703
99.6667	1.00662	99.6667	0.99692
99.8333	1.00663	99.8333	0.99681
100	1.00664	100	0.99671
100.167	1.00665	100.167	0.9966
100.333	1.00666	100.333	0.9965
100.5	1.00667	100.5	0.9964
100.667	1.00668	100.667	0.9963
100.833	1.00669	100.833	0.9962
101	1.00671	101	0.9961
101.167	1.00673	101.167	0.99601
101.333	1.00675	101.333	0.99591
101.5	1.00676	101.5	0.9958
101.667	1.00679	101.667	0.99568
101.833	1.00681	101.833	0.99557
102	1.00683	102	0.99545
102.167	1.00685	102.167	0.99533
102.333	1.00688	102.333	0.99522
102.5	1.00689	102.5	0.99511
102.667	1.00691	102.667	0.995
102.833	1.00693	102.833	0.99489
103	1.00694	103	0.99479
103.167	1.00695	103.167	0.99467
103.333	1.00697	103.333	0.99455
103.5	1.00698	103.5	0.99443
103.667	1.00699	103.667	0.99429
103.833	1.00701	103.833	0.99415
104	1.00702	104	0.99403
104.167	1.00703	104.167	0.9939
104.333	1.00705	104.333	0.99377
104.5	1.00707	104.5	0.99364
104.667	1.00709	104.667	0.9935
104.833	1.00711	104.833	0.99337
105	1.00713	105	0.99324
105.167	1.00716	105.167	0.99312
105.333	1.00718	105.333	0.99299
105.5	1.0072	105.5	0.99287
105.667	1.00723	105.667	0.99275
105.833	1.00724	105.833	0.99262
106	1.00726	106	0.99249
106.167	1.00728	106.167	0.99235
106.333	1.00729	106.333	0.9922
106.5	1.0073	106.5	0.99205
106.667	1.00731	106.667	0.99191
106.833	1.00732	106.833	0.99176
107	1.00734	107	0.99161
107.167	1.00735	107.167	0.99146
107.333	1.00737	107.333	0.99131
107.5	1.00739	107.5	0.99117
107.667	1.00741	107.667	0.99105
107.833	1.00744	107.833	0.99092
108	1.00746	108	0.9908
108.167	1.00749	108.167	0.99068
108.333	1.00751	108.333	0.99057
108.5	1.00754	108.5	0.99045
108.667	1.00757	108.667	0.99032
108.833	1.0076	108.833	0.99018
109	1.00762	109	0.99003
109.167	1.00764	109.167	0.98989
109.333	1.00766	109.333	0.98975
109.5	1.00768	109.5	0.98961
109.667	1.0077	109.667	0.98945
109.833	1.00771	109.833	0.9893
110	1.00772	110	0.98916
110.167	1.00773	110.167	0.989
110.333	1.00774	110.333	0.98885
110.5	1.00776	110.5	0.9887
110.667	1.00777	110.667	0.98855
110.833	1.00777	110.833	0.9884
111	1.00779	111	0.98824
111.167	1.0078	111.167	0.98808
111.333	1.00781	111.333	0.98791
111.5	1.00783	111.5	0.98775
111.667	1.00785	111.667	0.98759
111.833	1.00787	111.833	0.98741
112	1.00789	112	0.98725
112.167	1.00791	112.167	0.9871
112.333	1.00793	112.333	0.98694
112.5	1.00795	112.5	0.9868
112.667	1.00797	112.667	0.98665
112.833	1.00799	112.833	0.98651
113	1.008	113	0.98636
113.167	1.00802	113.167	0.98622
113.333	1.00804	113.333	0.98607
113.5	1.00805	113.5	0.98592
113.667	1.00807	113.667	0.98577
113.833	1.00808	113.833	0.98561
114	1.0081	114	0.98544
114.167	1.00812	114.167	0.98528
114.333	1.00813	114.333	0.98512
114.5	1.00814	114.5	0.98494
114.667	1.00816	114.667	0.98478
114.833	1.00817	114.833	0.98462
115	1.00819	115	0.98446
115.167	1.00821	115.167	0.98431
115.333	1.00822	115.333	0.98416
115.5	1.00824	115.5	0.984
115.667	1.00826	115.667	0.98385
115.833	1.00828	115.833	0.9837
116	1.0083	116	0.98355
116.167	1.00832	116.167	0.9834
116.333	1.00833	116.333	0.98324
116.5	1.00834	116.5	0.98308
116.667	1.00836	116.667	0.98293
116.833	1.00837	116.833	0.98278
117	1.00839	117	0.98263
117.167	1.00841	117.167	0.98248
117.333	1.00842	117.333	0.98232
117.5	1.00843	117.5	0.98216
117.667	1.00844	117.667	0.98199
117.833	1.00845	117.833	0.98183
118	1.00846	118	0.98166
118.167	1.00847	118.167	0.9815
118.333	1.00848	118.333	0.98134
118.5	1.0085	118.5	0.98119
118.667	1.00852	118.667	0.98104
118.833	1.00854	118.833	0.98089
119	1.00856	119	0.98074
119.167	1.00858	119.167	0.9806
119.333	1.0086	119.333	0.98045
119.5	1.00862	119.5	0.98031
119.667	1.00864	119.667	0.98016
119.833	1.00866	119.833	0.98
120	1.00867	120	0.97986
120.167	1.00869	120.167	0.97972
120.333	1.0087	120.333	0.97958
120.5	1.00872	120.5	0.97946
120.667	1.00874	120.667	0.97932
120.833	1.00876	120.833	0.97918
121	1.00878	121	0.97904
121.167	1.00881	121.167	0.9789
121.333	1.00883	121.333	0.97876
121.5	1.00885	121.5	0.97862
121.667	1.00887	121.667	0.97847
121.833	1.00889	121.833	0.97833
122	1.0089	122	0.97819
122.167	1.00891	122.167	0.97805
122.333	1.00892	122.333	0.97791
122.5	1.00892	122.5	0.97777
122.667	1.00892	122.667	0.97763
122.833	1.00893	122.833	0.97749
123	1.00895	123	0.97736
123.167	1.00897	123.167	0.97722
123.333	1.009	123.333	0.97709
123.5	1.00902	123.5	0.97695
123.667	1.00905	123.667	0.9768
123.833	1.00906	123.833	0.97666
124	1.00909	124	0.97652
124.167	1.00911	124.167	0.97638
124.333	1.00913	124.333	0.97624
124.5	1.00915	124.5	0.97609
124.667	1.00916	124.667	0.97596
124.833	1.00917	124.833	0.97584
125	1.00917	125	0.9757
125.167	1.00917	125.167	0.97558
125.333	1.00917	125.333	0.97546
125.5	1.00916	125.5	0.97533
125.667	1.00916	125.667	0.9752
125.833	1.00916	125.833	0.97507
126	1.00916	126	0.97494
126.167	1.00918	126.167	0.97481
126.333	1.00921	126.333	0.97468
126.5	1.00924	126.5	0.97455
126.667	1.0093	126.667	0.97444
126.833	1.00934	126.833	0.97432
127	1.00937	127	0.97421
127.167	1.0094	127.167	0.9741
127.333	1.00942	127.333	0.974
127.5	1.00943	127.5	0.97389
127.667	1.00945	127.667	0.97378
127.833	1.00947	127.833	0.97367
128	1.00946	128	0.97354
128.167	1.00946	128.167	0.97342
128.333	1.00947	128.333	0.9733
128.5	1.00948	128.5	0.97318
128.667	1.00949	128.667	0.97306
128.833	1.0095	128.833	0.97295
129	1.00951	129	0.97284
129.167	1.00952	129.167	0.97273
129.333	1.00954	129.333	0.97263
129.5	1.00956	129.5	0.97253
129.667	1.00958	129.667	0.97242
129.833	1.00959	129.833	0.97231
130	1.00961	130	0.9722
130.167	1.00962	130.167	0.97208
130.333	1.00964	130.333	0.97196
130.5	1.00965	130.5	0.97184
130.667	1.00967	130.667	0.97172
130.833	1.00968	130.833	0.9716
131	1.0097	131	0.97148
131.167	1.00972	131.167	0.97137
131.333	1.00974	131.333	0.97129
131.5	1.00976	131.5	0.9712
131.667	1.00977	131.667	0.97111
131.833	1.00979	131.833	0.97102
132	1.0098	132	0.97095
132.167	1.00982	132.167	0.97087
132.333	1.00984	132.333	0.97079
132.5	1.00986	132.5	0.97071
132.667	1.00988	132.667	0.97063
132.833	1.00989	132.833	0.97054
133	1.00991	133	0.97045
133.167	1.00992	133.167	0.97036
133.333	1.00993	133.333	0.97027
133.5	1.00994	133.5	0.97018
133.667	1.00995	133.667	0.97009
133.833	1.00996	133.833	0.97
134	1.00996	134	0.96992
134.167	1.00997	134.167	0.96985
134.333	1.00998	134.333	0.96977
134.5	1.01	134.5	0.96969
134.667	1.01002	134.667	0.96961
134.833	1.01004	134.833	0.96952
135	1.01006	135	0.96944
135.167	1.01008	135.167	0.96937
135.333	1.01011	135.333	0.9693
135.5	1.01013	135.5	0.96923
135.667	1.01015	135.667	0.96916
135.833	1.01017	135.833	0.96908
136	1.01018	136	0.96901
136.167	1.0102	136.167	0.96893
136.333	1.01022	136.333	0.96886
136.5	1.01023	136.5	0.96878
136.667	1.01024	136.667	0.9687
136.833	1.01025	136.833	0.96862
137	1.01026	137	0.96854
137.167	1.01027	137.167	0.96847
137.333	1.01028	137.333	0.9684
137.5	1.01029	137.5	0.96834
137.667	1.0103	137.667	0.96827
137.833	1.01032	137.833	0.96821
138	1.01033	138	0.96815
138.167	1.01036	138.167	0.96809
138.333	1.01039	138.333	0.96804
138.5	1.01041	138.5	0.96797
138.667	1.01043	138.667	0.96792
138.833	1.01045	138.833	0.96787
139	1.01046	139	0.96781
139.167	1.01046	139.167	0.96776
139.333	1.01047	139.333	0.96769
139.5	1.01046	139.5	0.96764
139.667	1.01047	139.667	0.96759
139.833	1.01048	139.833	0.96754
140	1.01049	140	0.96749
140.167	1.01051	140.167	0.96744
140.333	1.01054	140.333	0.96739
140.5	1.01056	140.5	0.96735
140.667	1.01058	140.667	0.9673
140.833	1.01061	140.833	0.96727
141	1.01063	141	0.96723
141.167	1.01065	141.167	0.9672
141.333	1.01067	141.333	0.96716
141.5	1.01069	141.5	0.96713
141.667	1.0107	141.667	0.96709
141.833	1.01071	141.833	0.96705
142	1.01072	142	0.96701
142.167	1.01073	142.167	0.96695
142.333	1.01074	142.333	0.96689
142.5	1.01075	142.5	0.96683
142.667	1.01076	142.667	0.96678
142.833	1.01077	142.833	0.96673
143	1.01078	143	0.96669
143.167	1.01079	143.167	0.96666
143.333	1.0108	143.333	0.96663
143.5	1.01082	143.5	0.96663
143.667	1.01084	143.667	0.96662
143.833	1.01086	143.833	0.9666
144	1.01088	144	0.96659
144.167	1.0109	144.167	0.96656
144.333	1.01093	144.333	0.96654
144.5	1.01095	144.5	0.96651
144.667	1.01097	144.667	0.96649
144.833	1.01099	144.833	0.96644
145	1.011	145	0.96641
145.167	1.01101	145.167	0.96638
145.333	1.01101	145.333	0.96635
145.5	1.011	145.5	0.96632
145.667	1.011	145.667	0.9663
145.833	1.01099	145.833	0.96628
146	1.01099	146	0.96625
146.167	1.01099	146.167	0.96624
146.333	1.01101	146.333	0.96623
146.5	1.01102	146.5	0.96621
146.667	1.01104	146.667	0.96618
146.833	1.01106	146.833	0.96615
147	1.0111	147	0.96611
147.167	1.01113	147.167	0.96608
147.333	1.01115	147.333	0.96605
147.5	1.01117	147.5	0.96601
147.667	1.01118	147.667	0.96598
147.833	1.0112	147.833	0.96596
148	1.01121	148	0.96594
148.167	1.01123	148.167	0.96592
148.333	1.01124	148.333	0.96589
148.5	1.01125	148.5	0.96587
148.667	1.01126	148.667	0.96585
148.833	1.01128	148.833	0.96584
149	1.0113	149	0.96582
149.167	1.01131	149.167	0.96581
149.333	1.01132	149.333	0.9658
149.5	1.01134	149.5	0.9658
149.667	1.01135	149.667	0.96582
149.833	1.01136	149.833	0.96583
150	1.01137	150	0.96584
150.167	1.01139	150.167	0.96586
150.333	1.0114	150.333	0.96586
150.5	1.01141	150.5	0.96585
150.667	1.01142	150.667	0.96585
150.833	1.01143	150.833	0.96584
151	1.01145	151	0.96581
151.167	1.01147	151.167	0.9658
151.333	1.01148	151.333	0.96579
151.5	1.0115	151.5	0.9658
151.667	1.01152	151.667	0.96582
151.833	1.01154	151.833	0.96583
152	1.01156	152	0.96584
152.167	1.01158	152.167	0.96584
152.333	1.0116	152.333	0.96585
152.5	1.01161	152.5	0.96586
152.667	1.01161	152.667	0.96586
152.833	1.01162	152.833	0.96586
153	1.01162	153	0.96585
153.167	1.01162	153.167	0.96584
153.333	1.01163	153.333	0.96584
153.5	1.01163	153.5	0.96583
153.667	1.01164	153.667	0.96583
153.833	1.01165	153.833	0.96582
154	1.01166	154	0.96581
154.167	1.01167	154.167	0.9658
154.333	1.01169	154.333	0.96578
154.5	1.01171	154.5	0.96576
154.667	1.01172	154.667	0.96575
154.833	1.01174	154.833	0.96575
155	1.01175	155	0.96575
155.167	1.01176	155.167	0.96575
155.333	1.01177	155.333	0.96576
155.5	1.01177	155.5	0.96577
155.667	1.01178	155.667	0.96579
155.833	1.01179	155.833	0.9658
156	1.01181	156	0.9658
156.167	1.01182	156.167	0.96581
156.333	1.01184	156.333	0.96581
156.5	1.01186	156.5	0.96581
156.667	1.01189	156.667	0.9658
156.833	1.01191	156.833	0.9658
157	1.01192	157	0.9658
157.167	1.01194	157.167	0.96579
157.333	1.01195	157.333	0.96579
157.5	1.01195	157.5	0.96578
157.667	1.01194	157.667	0.96579
157.833	1.01194	157.833	0.96579
158	1.01195	158	0.96579
158.167	1.01196	158.167	0.9658
158.333	1.01197	158.333	0.96581
158.5	1.01199	158.5	0.96581
158.667	1.012	158.667	0.96582
158.833	1.01201	158.833	0.96582
159	1.01203	159	0.96582
159.167	1.01204	159.167	0.96582
159.333	1.01206	159.333	0.96582
159.5	1.01208	159.5	0.96583
159.667	1.0121	159.667	0.96585
159.833	1.01212	159.833	0.96587
160	1.01213	160	0.9659
160.167	1.01215	160.167	0.96592
160.333	1.01216	160.333	0.96593
160.5	1.01218	160.5	0.96596
160.667	1.01219	160.667	0.96598
160.833	1.0122	160.833	0.96599
161	1.01221	161	0.96599
161.167	1.01223	161.167	0.96596
161.333	1.01229	161.333	0.96595
161.5	1.01234	161.5	0.96594
161.667	1.01235	161.667	0.96593
161.833	1.01242	161.833	0.96593
162	1.0125	162	0.96593
162.167	1.01242	162.167	0.96593
162.333	1.01196	162.333	0.96594
162.5	1.01149	162.5	0.96596
162.667	1.01155	162.667	0.96597
162.833	1.01198	162.833	0.96598
163	1.01254	163	0.96598
163.167	1.01233	163.167	0.96598
163.333	1.01235	163.333	0.96598
163.5	1.01242	163.5	0.96599
163.667	1.01247	163.667	0.966
163.833	1.01242	163.833	0.96601
164	1.01241	164	0.96602
164.167	1.01241	164.167	0.96603
164.333	1.0124	164.333	0.96603
164.5	1.01239	164.5	0.96604
164.667	1.01239	164.667	0.96604
164.833	1.0124	164.833	0.96604
165	1.01241	165	0.96604
165.167	1.01243	165.167	0.96603
165.333	1.01244	165.333	0.96602
165.5	1.01244	165.5	0.96602
165.667	1.01245	165.667	0.96603
165.833	1.01246	165.833	0.96604
166	1.01247	166	0.96605
166.167	1.01249	166.167	0.96606
166.333	1.0125	166.333	0.96607
166.5	1.01251	166.5	0.96608
166.667	1.01251	166.667	0.96608
166.833	1.01252	166.833	0.96608
167	1.01252	167	0.96608
167.167	1.01251	167.167	0.96606
167.333	1.01252	167.333	0.96605
167.5	1.01253	167.5	0.96604
167.667	1.01254	167.667	0.96604
167.833	1.01256	167.833	0.96605
168	1.01258	168	0.96607
168.167	1.0126	168.167	0.96609
168.333	1.01262	168.333	0.96611
168.5	1.01263	168.5	0.96616
168.667	1.01263	168.667	0.96618
168.833	1.01263	168.833	0.9662
169	1.01263	169	0.9662
169.167	1.01261	169.167	0.96619
169.333	1.01261	169.333	0.96618
169.5	1.01261	169.5	0.96616
169.667	1.0126	169.667	0.96615
169.833	1.01261	169.833	0.96612
170	1.01261	170	0.96609
170.167	1.01262	170.167	0.96608
170.333	1.01264	170.333	0.96606
170.5	1.01266	170.5	0.96606
170.667	1.01268	170.667	0.96607
170.833	1.01269	170.833	0.96608
171	1.01271	171	0.9661
171.167	1.01272	171.167	0.96613
171.333	1.01273	171.333	0.96615
171.5	1.01274	171.5	0.96616
171.667	1.01275	171.667	0.96618
171.833	1.01275	171.833	0.96619
172	1.01276	172	0.9662
172.167	1.01278	172.167	0.96621
172.333	1.0128	172.333	0.96623
172.5	1.01282	172.5	0.96625
172.667	1.01284	172.667	0.96628
172.833	1.01285	172.833	0.9663
173	1.01286	173	0.96632
173.167	1.01287	173.167	0.96633
173.333	1.01288	173.333	0.96633
173.5	1.01289	173.5	0.96634
173.667	1.0129	173.667	0.96633
173.833	1.0129	173.833	0.96633
174	1.01291	174	0.9663
174.167	1.01291	174.167	0.96628
174.333	1.01292	174.333	0.96627
174.5	1.01292	174.5	0.96625
174.667	1.01291	174.667	0.96624
174.833	1.01291	174.833	0.96623
175	1.01292	175	0.96621
175.167	1.01293	175.167	0.96621
175.333	1.01295	175.333	0.96622
175.5	1.01296	175.5	0.96624
175.667	1.01298	175.667	0.96626
175.833	1.01299	175.833	0.96628
176	1.01299	176	0.96631
176.167	1.013	176.167	0.96633
176.333	1.013	176.333	0.96634
176.5	1.013	176.5	0.96635
176.667	1.01299	176.667	0.96633
176.833	1.01298	176.833	0.96632
177	1.01299	177	0.96631
177.167	1.01302	177.167	0.9663
177.333	1.01311	177.333	0.96629
177.5	1.01315	177.5	0.9663
177.667	1.01314	177.667	0.96631
177.833	1.01311	177.833	0.96632
178	1.01311	178	0.96635
178.167	1.01309	178.167	0.96636
178.333	1.01308	178.333	0.96637
178.5	1.01307	178.5	0.96638
178.667	1.01304	178.667	0.96639
178.833	1.01304	178.833	0.96639
179	1.01305	179	0.96639
179.167	1.01305	179.167	0.96639
179.333	1.0131	179.333	0.96639
179.5	1.01313	179.5	0.96639
179.667	1.01314	179.667	0.96639
179.833	1.01314	179.833	0.96638
180	1.01309	180	0.96637
180.167	1.01304	180.167	0.96636
180.333	1.01301	180.333	0.96635
180.5	1.01303	180.5	0.96634
180.667	1.01302	180.667	0.96633
180.833	1.01304	180.833	0.96633
181	1.01306	181	0.96633
181.167	1.01308	181.167	0.96634
181.333	1.01316	181.333	0.96635
181.5	1.01319	181.5	0.96637
181.667	1.01321	181.667	0.96637
181.833	1.01322	181.833	0.96638
182	1.01319	182	0.96637
182.167	1.01318	182.167	0.96635
182.333	1.01317	182.333	0.96634
182.5	1.01316	182.5	0.96633
182.667	1.01314	182.667	0.9663
182.833	1.01313	182.833	0.96629
183	1.01312	183	0.96628
183.167	1.01312	183.167	0.96626
183.333	1.01312	183.333	0.96628
183.5	1.01313	183.5	0.96629
183.667	1.01313	183.667	0.9663
183.833	1.01314	183.833	0.96632
184	1.01317	184	0.96634
184.167	1.01318	184.167	0.96636
184.333	1.01319	184.333	0.96638
184.5	1.0132	184.5	0.96639
184.667	1.0132	184.667	0.96638
184.833	1.0132	184.833	0.96638
185	1.01321	185	0.96636
185.167	1.01321	185.167	0.96634
185.333	1.01322	185.333	0.96631
185.5	1.01322	185.5	0.9663
185.667	1.01321	185.667	0.96628
185.833	1.0132	185.833	0.96627
186	1.01319	186	0.96628
186.167	1.01316	186.167	0.96629
186.333	1.01315	186.333	0.96629
186.5	1.01314	186.5	0.96628
186.667	1.01314	186.667	0.9663
186.833	1.01314	186.833	0.96632
187	1.01314	187	0.96633
187.167	1.01315	187.167	0.96635
187.333	1.01316	187.333	0.96636
187.5	1.01316	187.5	0.96637
187.667	1.01316	187.667	0.96638
187.833	1.01316	187.833	0.96639
188	1.01316	188	0.96639
188.167	1.01315	188.167	0.96639
188.333	1.01314	188.333	0.9664
188.5	1.01314	188.5	0.96641
188.667	1.01315	188.667	0.96642
188.833	1.01317	188.833	0.96642
189	1.01319	189	0.96642
189.167	1.0132	189.167	0.96641
189.333	1.01322	189.333	0.96641
189.5	1.01323	189.5	0.96638
189.667	1.01324	189.667	0.96637
189.833	1.01325	189.833	0.96636
190	1.01325	190	0.96635
190.167	1.01324	190.167	0.96634
190.333	1.01323	190.333	0.96635
190.5	1.01321	190.5	0.96635
190.667	1.0132	190.667	0.96636
190.833	1.01318	190.833	0.96638
191	1.01318	191	0.96639
191.167	1.01319	191.167	0.96639
191.333	1.01319	191.333	0.9664
191.5	1.01321	191.5	0.9664
191.667	1.01321	191.667	0.9664
191.833	1.01321	191.833	0.9664
192	1.0132	192	0.9664
192.167	1.01319	192.167	0.9664
192.333	1.01318	192.333	0.96639
192.5	1.01318	192.5	0.96639
192.667	1.01317	192.667	0.96639
192.833	1.01319	192.833	0.96639
193	1.01319	193	0.96639
193.167	1.0132	193.167	0.96639
193.333	1.0132	193.333	0.96639
193.5	1.01321	193.5	0.96638
193.667	1.01322	193.667	0.96638
193.833	1.01322	193.833	0.96639
194	1.01322	194	0.96639
194.167	1.01321	194.167	0.9664
194.333	1.0132	194.333	0.9664
194.5	1.01318	194.5	0.96639
194.667	1.01316	194.667	0.96638
194.833	1.01314	194.833	0.96638
195	1.01314	195	0.96638
195.167	1.01313	195.167	0.96638
195.333	1.01313	195.333	0.96638
195.5	1.01314	195.5	0.96639
195.667	1.01314	195.667	0.96639
195.833	1.01315	195.833	0.96639
196	1.01315	196	0.96639
196.167	1.01315	196.167	0.96638
196.333	1.01314	196.333	0.96637
196.5	1.01314	196.5	0.96636
196.667	1.01313	196.667	0.96635
196.833	1.01311	196.833	0.96633
197	1.0131	197	0.96631
197.167	1.01309	197.167	0.96629
197.333	1.01308	197.333	0.96628
197.5	1.01307	197.5	0.96626
197.667	1.01306	197.667	0.96625
197.833	1.01305	197.833	0.96624
198	1.01305	198	0.96624
198.167	1.01305	198.167	0.96624
198.333	1.01305	198.333	0.96624
198.5	1.01305	198.5	0.96624
198.667	1.01305	198.667	0.96623
198.833	1.01304	198.833	0.96623
199	1.01303	199	0.96621
199.167	1.01303	199.167	0.9662
199.333	1.01302	199.333	0.96619
199.5	1.013	199.5	0.96618
199.667	1.013	199.667	0.96618
199.833	1.01299	199.833	0.96619
200	1.01299	200	0.9662
200.167	1.01299	200.167	0.96622
200.333	1.01299	200.333	0.96626
200.5	1.01299	200.5	0.96628
200.667	1.01299	200.667	0.9663
200.833	1.013	200.833	0.96631
201	1.013	201	0.96631
201.167	1.01301	201.167	0.9663
201.333	1.01302	201.333	0.9663
201.5	1.013	201.5	0.96629
201.667	1.01297	201.667	0.96627
201.833	1.01293	201.833	0.96626
202	1.01289	202	0.96625
202.167	1.01286	202.167	0.96623
202.333	1.01281	202.333	0.96622
202.5	1.01279	202.5	0.96621
202.667	1.01277	202.667	0.9662
202.833	1.01276	202.833	0.96618
203	1.01279	203	0.96617
203.167	1.0128	203.167	0.96616
203.333	1.0128	203.333	0.96615
203.5	1.0128	203.5	0.96614
203.667	1.0128	203.667	0.96613
203.833	1.01279	203.833	0.96612
204	1.01278	204	0.96611
204.167	1.01276	204.167	0.9661
204.333	1.01274	204.333	0.96609
204.5	1.01272	204.5	0.96608
204.667	1.0127	204.667	0.96608
204.833	1.01269	204.833	0.96607
205	1.01267	205	0.96606
205.167	1.01266	205.167	0.96606
205.333	1.01265	205.333	0.96605
205.5	1.01264	205.5	0.96604
205.667	1.01263	205.667	0.96603
205.833	1.01262	205.833	0.96602
206	1.01261	206	0.966
206.167	1.01259	206.167	0.96599
206.333	1.01257	206.333	0.96596
206.5	1.01254	206.5	0.96594
206.667	1.01251	206.667	0.96593
206.833	1.01248	206.833	0.96592
207	1.01244	207	0.96592
207.167	1.01241	207.167	0.96593
207.333	1.01239	207.333	0.96593
207.5	1.01237	207.5	0.96594
207.667	1.01236	207.667	0.96596
207.833	1.01234	207.833	0.96597
208	1.01234	208	0.96597
208.167	1.01233	208.167	0.96597
208.333	1.01233	208.333	0.96596
208.5	1.01233	208.5	0.96595
208.667	1.01233	208.667	0.96593
208.833	1.01232	208.833	0.96592
209	1.01231	209	0.9659
209.167	1.01229	209.167	0.96588
209.333	1.01227	209.333	0.96585
209.5	1.01224	209.5	0.96583
209.667	1.01221	209.667	0.9658
209.833	1.01218	209.833	0.96577
210	1.01215	210	0.96575
210.167	1.01212	210.167	0.96573
210.333	1.01211	210.333	0.96571
210.5	1.0121	210.5	0.96571
210.667	1.01208	210.667	0.96571
210.833	1.01206	210.833	0.96572
211	1.01205	211	0.96573
211.167	1.01203	211.167	0.96576
211.333	1.01201	211.333	0.96578
211.5	1.01199	211.5	0.96579
211.667	1.01197	211.667	0.96579
211.833	1.01194	211.833	0.96577
212	1.01191	212	0.96575
212.167	1.01189	212.167	0.96574
212.333	1.01186	212.333	0.96573
212.5	1.01184	212.5	0.96571
212.667	1.01181	212.667	0.9657
212.833	1.01178	212.833	0.96569
213	1.01175	213	0.96568
213.167	1.01172	213.167	0.96568
213.333	1.01169	213.333	0.96567
213.5	1.01167	213.5	0.96565
213.667	1.01165	213.667	0.96564
213.833	1.01163	213.833	0.96561
214	1.01161	214	0.96559
214.167	1.01159	214.167	0.96556
214.333	1.01156	214.333	0.96554
214.5	1.01153	214.5	0.96553
214.667	1.0115	214.667	0.96551
214.833	1.01147	214.833	0.96549
215	1.01145	215	0.96547
215.167	1.01142	215.167	0.96546
215.333	1.01139	215.333	0.96545
215.5	1.01137	215.5	0.96544
215.667	1.01135	215.667	0.96543
215.833	1.01133	215.833	0.96542
216	1.0113	216	0.96542
216.167	1.01126	216.167	0.96541
216.333	1.01123	216.333	0.96541
216.5	1.01118	216.5	0.96541
216.667	1.01115	216.667	0.9654
216.833	1.01111	216.833	0.96539
217	1.01108	217	0.96538
217.167	1.01106	217.167	0.96536
217.333	1.01103	217.333	0.96534
217.5	1.011	217.5	0.96531
217.667	1.01096	217.667	0.96529
217.833	1.01093	217.833	0.96526
218	1.01089	218	0.96523
218.167	1.01085	218.167	0.9652
218.333	1.01081	218.333	0.96517
218.5	1.01078	218.5	0.96516
218.667	1.01075	218.667	0.96516
218.833	1.01073	218.833	0.96516
219	1.0107	219	0.96516
219.167	1.01067	219.167	0.96518
219.333	1.01064	219.333	0.96518
219.5	1.01061	219.5	0.96516
219.667	1.01058	219.667	0.96514
219.833	1.01053	219.833	0.96511
220	1.0105	220	0.96509
220.167	1.01046	220.167	0.96507
220.333	1.01043	220.333	0.96505
220.5	1.01039	220.5	0.96503
220.667	1.01035	220.667	0.96502
220.833	1.0103	220.833	0.96501
221	1.01023	221	0.96499
221.167	1.01018	221.167	0.96499
221.333	1.01015	221.333	0.96498
221.5	1.01012	221.5	0.96497
221.667	1.01009	221.667	0.96495
221.833	1.01007	221.833	0.96494
222	1.01004	222	0.96492
222.167	1.01001	222.167	0.96491
222.333	1.00997	222.333	0.96489
222.5	1.00992	222.5	0.96488
222.667	1.00987	222.667	0.96487
222.833	1.00983	222.833	0.96485
223	1.00979	223	0.96483
223.167	1.00975	223.167	0.9648
223.333	1.00971	223.333	0.96477
223.5	1.00967	223.5	0.96475
223.667	1.00962	223.667	0.96473
223.833	1.00957	223.833	0.9647
224	1.00953	224	0.96467
224.167	1.00948	224.167	0.96465
224.333	1.00943	224.333	0.96463
224.5	1.00938	224.5	0.96461
224.667	1.00933	224.667	0.96458
224.833	1.00929	224.833	0.96455
225	1.00923	225	0.96453
225.167	1.00917	225.167	0.9645
225.333	1.00911	225.333	0.96448
225.5	1.00905	225.5	0.96447
225.667	1.00899	225.667	0.96445
225.833	1.00893	225.833	0.96442
226	1.00888	226	0.9644
226.167	1.00885	226.167	0.96438
226.333	1.00881	226.333	0.96436
226.5	1.00876	226.5	0.96434
226.667	1.00873	226.667	0.96431
226.833	1.00869	226.833	0.96428
227	1.00865	227	0.96426
227.167	1.00861	227.167	0.96424
227.333	1.00854	227.333	0.96423
227.5	1.00849	227.5	0.96422
227.667	1.00843	227.667	0.9642
227.833	1.00836	227.833	0.96419
228	1.0083	228	0.96417
228.167	1.00824	228.167	0.96414
228.333	1.00818	228.333	0.96411
228.5	1.00813	228.5	0.96409
228.667	1.00808	228.667	0.96405
228.833	1.00803	228.833	0.96401
229	1.00798	229	0.96399
229.167	1.00792	229.167	0.96396
229.333	1.00787	229.333	0.96394
229.5	1.0078	229.5	0.96391
229.667	1.00774	229.667	0.96389
229.833	1.00768	229.833	0.96387
230	1.0076	230	0.96386
230.167	1.00753	230.167	0.96384
230.333	1.00746	230.333	0.96382
230.5	1.0074	230.5	0.9638
230.667	1.00734	230.667	0.96377
230.833	1.00728	230.833	0.96375
231	1.00721	231	0.96371
231.167	1.00715	231.167	0.96368
231.333	1.00709	231.333	0.96365
231.5	1.00703	231.5	0.96362
231.667	1.00697	231.667	0.96359
231.833	1.00691	231.833	0.96357
232	1.00684	232	0.96356
232.167	1.00678	232.167	0.96354
232.333	1.00671	232.333	0.96351
232.5	1.00664	232.5	0.96348
232.667	1.00656	232.667	0.96345
232.833	1.00648	232.833	0.96342
233	1.00641	233	0.9634
233.167	1.00634	233.167	0.96338
233.333	1.00627	233.333	0.96336
233.5	1.00621	233.5	0.96333
233.667	1.00615	233.667	0.9633
233.833	1.00609	233.833	0.96326
234	1.00605	234	0.96322
234.167	1.00598	234.167	0.96318
234.333	1.00592	234.333	0.96315
234.5	1.00585	234.5	0.96311
234.667	1.00576	234.667	0.96308
234.833	1.00568	234.833	0.96306
235	1.00561	235	0.96304
235.167	1.00553	235.167	0.96302
235.333	1.00544	235.333	0.96302
235.5	1.00536	235.5	0.963
235.667	1.00527	235.667	0.96298
235.833	1.00518	235.833	0.96296
236	1.00509	236	0.96291
236.167	1.005	236.167	0.96288
236.333	1.00492	236.333	0.96285
236.5	1.00485	236.5	0.96282
236.667	1.00477	236.667	0.96279
236.833	1.00469	236.833	0.96276
237	1.00461	237	0.96273
237.167	1.00452	237.167	0.9627
237.333	1.00444	237.333	0.96265
237.5	1.00435	237.5	0.9626
237.667	1.00427	237.667	0.96255
237.833	1.00419	237.833	0.96251
238	1.0041	238	0.96247
238.167	1.00401	238.167	0.96243
238.333	1.00393	238.333	0.96239
238.5	1.00384	238.5	0.96235
238.667	1.00375	238.667	0.96231
238.833	1.00366	238.833	0.96229
239	1.00356	239	0.96225
239.167	1.00347	239.167	0.9622
239.333	1.00338	239.333	0.96216
239.5	1.00328	239.5	0.96211
239.667	1.00319	239.667	0.96206
239.833	1.0031	239.833	0.96202
240	1.003	240	0.96199
240.167	1.00291	240.167	0.96196
240.333	1.00282	240.333	0.96194
240.5	1.00272	240.5	0.96191
240.667	1.00263	240.667	0.96189
240.833	1.00253	240.833	0.96188
241	1.00243	241	0.96186
241.167	1.00234	241.167	0.96183
241.333	1.00225	241.333	0.96181
241.5	1.00215	241.5	0.96178
241.667	1.00206	241.667	0.96175
241.833	1.00196	241.833	0.96173
242	1.00187	242	0.9617
242.167	1.00178	242.167	0.96166
242.333	1.00169	242.333	0.96162
242.5	1.0016	242.5	0.96158
242.667	1.00151	242.667	0.96154
242.833	1.00141	242.833	0.9615
243	1.00131	243	0.96147
243.167	1.00121	243.167	0.96144
243.333	1.0011	243.333	0.96141
243.5	1.00098	243.5	0.96139
243.667	1.00087	243.667	0.96135
243.833	1.00076	243.833	0.96131
244	1.00065	244	0.96128
244.167	1.00055	244.167	0.96122
244.333	1.00044	244.333	0.96118
244.5	1.00033	244.5	0.96112
244.667	1.00022	244.667	0.96107
244.833	1.00011	244.833	0.96103
245	0.99999	245	0.96099
245.167	0.99988	245.167	0.96095
245.333	0.99977	245.333	0.96092
245.5	0.99966	245.5	0.96089
245.667	0.99955	245.667	0.96085
245.833	0.99944	245.833	0.96081
246	0.99932	246	0.96078
246.167	0.9992	246.167	0.96074
246.333	0.99908	246.333	0.9607
246.5	0.99896	246.5	0.96066
246.667	0.99884	246.667	0.96061
246.833	0.99872	246.833	0.96058
247	0.99859	247	0.96053
247.167	0.99847	247.167	0.96049
247.333	0.99834	247.333	0.96045
247.5	0.99822	247.5	0.9604
247.667	0.99809	247.667	0.96034
247.833	0.99797	247.833	0.96029
248	0.99784	248	0.96025
248.167	0.99771	248.167	0.96019
248.333	0.99757	248.333	0.96014
248.5	0.99744	248.5	0.96008
248.667	0.9973	248.667	0.96004
248.833	0.99715	248.833	0.95999
249	0.99702	249	0.95996
249.167	0.99688	249.167	0.95993
249.333	0.99675	249.333	0.95989
249.5	0.99663	249.5	0.95986
249.667	0.9965	249.667	0.95984
249.833	0.99638	249.833	0.95981
250	0.99626	250	0.95978
250.167	0.99613	250.167	0.95975
250.333	0.99601	250.333	0.9597
250.5	0.99588	250.5	0.95965
250.667	0.99574	250.667	0.9596
250.833	0.9956	250.833	0.95954
251	0.99544	251	0.95948
251.167	0.99529	251.167	0.95943
251.333	0.99514	251.333	0.95938
251.5	0.995	251.5	0.95932
251.667	0.99484	251.667	0.95927
251.833	0.99469	251.833	0.95921
252	0.99454	252	0.95916
252.167	0.99439	252.167	0.95911
252.333	0.99423	252.333	0.95904
252.5	0.99408	252.5	0.95898
252.667	0.99394	252.667	0.95892
252.833	0.99379	252.833	0.95887
253	0.99365	253	0.95883
253.167	0.99351	253.167	0.95879
253.333	0.99336	253.333	0.95874
253.5	0.9932	253.5	0.95869
253.667	0.99304	253.667	0.95865
253.833	0.99288	253.833	0.95861
254	0.99272	254	0.95857
254.167	0.99256	254.167	0.95852
254.333	0.99239	254.333	0.95847
254.5	0.99222	254.5	0.95842
254.667	0.99205	254.667	0.95837
254.833	0.99188	254.833	0.9583
255	0.99172	255	0.95824
255.167	0.99156	255.167	0.95818
255.333	0.9914	255.333	0.95812
255.5	0.99124	255.5	0.95806
255.667	0.99109	255.667	0.95799
255.833	0.99093	255.833	0.95794
256	0.99076	256	0.95789
256.167	0.99059	256.167	0.95785
256.333	0.99041	256.333	0.95781
256.5	0.99023	256.5	0.95776
256.667	0.99006	256.667	0.95772
256.833	0.98989	256.833	0.95768
257	0.98971	257	0.95763
257.167	0.98953	257.167	0.95758
257.333	0.98935	257.333	0.95752
257.5	0.98918	257.5	0.95747
257.667	0.98899	257.667	0.9574
257.833	0.98881	257.833	0.95734
258	0.98862	258	0.95727
258.167	0.98843	258.167	0.95721
258.333	0.98824	258.333	0.95716
258.5	0.98805	258.5	0.9571
258.667	0.98787	258.667	0.95704
258.833	0.98768	258.833	0.95699
259	0.98749	259	0.95695
259.167	0.98729	259.167	0.95689
259.333	0.9871	259.333	0.95684
259.5	0.98691	259.5	0.95679
259.667	0.98672	259.667	0.95674
259.833	0.98653	259.833	0.95668
260	0.98635	260	0.95663
260.167	0.98616	260.167	0.95657
260.333	0.98598	260.333	0.9565
260.5	0.98578	260.5	0.95644
260.667	0.98559	260.667	0.95637
260.833	0.98539	260.833	0.95631
261	0.98517	261	0.95623
261.167	0.98497	261.167	0.95617
261.333	0.98476	261.333	0.95611
261.5	0.98455	261.5	0.95604
261.667	0.98435	261.667	0.95599
261.833	0.98414	261.833	0.95593
262	0.98394	262	0.95587
262.167	0.98373	262.167	0.95583
262.333	0.98352	262.333	0.95578
262.5	0.98332	262.5	0.95574
262.667	0.98311	262.667	0.95569
262.833	0.9829	262.833	0.95564
263	0.98268	263	0.95559
263.167	0.98247	263.167	0.95554
263.333	0.98225	263.333	0.95548
263.5	0.98203	263.5	0.95542
263.667	0.98181	263.667	0.95535
263.833	0.98158	263.833	0.95528
264	0.98135	264	0.95522
264.167	0.98113	264.167	0.95514
264.333	0.9809	264.333	0.95508
264.5	0.98067	264.5	0.95501
264.667	0.98045	264.667	0.95494
264.833	0.98022	264.833	0.95487
265	0.98	265	0.9548
265.167	0.97978	265.167	0.95473
265.333	0.97955	265.333	0.95466
265.5	0.97931	265.5	0.95459
265.667	0.97908	265.667	0.95453
265.833	0.97883	265.833	0.95445
266	0.97859	266	0.95436
266.167	0.97834	266.167	0.95428
266.333	0.97809	266.333	0.95421
266.5	0.97783	266.5	0.95414
266.667	0.97757	266.667	0.95409
266.833	0.97731	266.833	0.95404
267	0.97706	267	0.95398
267.167	0.9768	267.167	0.95394
267.333	0.97654	267.333	0.95388
267.5	0.97628	267.5	0.95381
267.667	0.97602	267.667	0.95373
267.833	0.97577	267.833	0.95362
268	0.97552	268	0.95354
268.167	0.97526	268.167	0.95347
268.333	0.97501	268.333	0.9534
268.5	0.97476	268.5	0.95333
268.667	0.97451	268.667	0.95327
268.833	0.97425	268.833	0.95321
269	0.97399	269	0.95316
269.167	0.97373	269.167	0.95311
269.333	0.97346	269.333	0.95305
269.5	0.9732	269.5	0.95298
269.667	0.97293	269.667	0.95292
269.833	0.97265	269.833	0.95284
270	0.97237	270	0.95277
270.167	0.9721	270.167	0.9527
270.333	0.97182	270.333	0.95263
270.5	0.97154	270.5	0.95255
270.667	0.97126	270.667	0.95248
270.833	0.97098	270.833	0.95241
271	0.9707	271	0.95235
271.167	0.97041	271.167	0.95228
271.333	0.97013	271.333	0.95221
271.5	0.96983	271.5	0.95214
271.667	0.96954	271.667	0.95207
271.833	0.96924	271.833	0.95199
272	0.96894	272	0.95191
272.167	0.96863	272.167	0.95183
272.333	0.96833	272.333	0.95175
272.5	0.96802	272.5	0.95166
272.667	0.96771	272.667	0.95158
272.833	0.9674	272.833	0.95151
273	0.9671	273	0.95143
273.167	0.9668	273.167	0.95136
273.333	0.96651	273.333	0.9513
273.5	0.96621	273.5	0.95123
273.667	0.96591	273.667	0.95116
273.833	0.96561	273.833	0.95109
274	0.96531	274	0.95102
274.167	0.96501	274.167	0.95095
274.333	0.96471	274.333	0.95088
274.5	0.9644	274.5	0.9508
274.667	0.96409	274.667	0.95072
274.833	0.96378	274.833	0.95064
275	0.96347	275	0.95056
275.167	0.96314	275.167	0.95049
275.333	0.96282	275.333	0.95042
275.5	0.96249	275.5	0.95035
275.667	0.96216	275.667	0.95028
275.833	0.96181	275.833	0.9502
276	0.96148	276	0.95012
276.167	0.96114	276.167	0.95004
276.333	0.9608	276.333	0.94995
276.5	0.96045	276.5	0.94987
276.667	0.96011	276.667	0.94977
276.833	0.95977	276.833	0.94968
277	0.95943	277	0.9496
277.167	0.95909	277.167	0.94953
277.333	0.95875	277.333	0.94947
277.5	0.95841	277.5	0.9494
277.667	0.95807	277.667	0.94933
277.833	0.95772	277.833	0.94925
278	0.95736	278	0.94918
278.167	0.957	278.167	0.9491
278.333	0.95664	278.333	0.94901
278.5	0.95628	278.5	0.94893
278.667	0.9559	278.667	0.94882
278.833	0.95553	278.833	0.94873
279	0.95516	279	0.94864
279.167	0.95479	279.167	0.94855
279.333	0.95441	279.333	0.94847
279.5	0.95404	279.5	0.94838
279.667	0.95367	279.667	0.9483
279.833	0.9533	279.833	0.94821
280	0.95294	280	0.94813
280.167	0.95257	280.167	0.94805
280.333	0.9522	280.333	0.94798
280.5	0.95183	280.5	0.9479
280.667	0.95145	280.667	0.94783
280.833	0.95107	280.833	0.94776
281	0.95069	281	0.9477
281.167	0.95031	281.167	0.94762
281.333	0.94991	281.333	0.94755
281.5	0.94952	281.5	0.94747
281.667	0.94913	281.667	0.94739
281.833	0.94873	281.833	0.94731
282	0.94834	282	0.94721
282.167	0.94794	282.167	0.94713
282.333	0.94754	282.333	0.94705
282.5	0.94714	282.5	0.94697
282.667	0.94674	282.667	0.94691
282.833	0.94634	282.833	0.94685
283	0.94595	283	0.94678
283.167	0.94555	283.167	0.94671
283.333	0.94514	283.333	0.94664
283.5	0.94473	283.5	0.94657
283.667	0.94432	283.667	0.94649
283.833	0.9439	283.833	0.9464
284	0.94346	284	0.94629
284.167	0.94303	284.167	0.9462
284.333	0.9426	284.333	0.9461
284.5	0.94216	284.5	0.946
284.667	0.94173	284.667	0.94591
284.833	0.94129	284.833	0.94581
285	0.94086	285	0.94572
285.167	0.94043	285.167	0.94563
285.333	0.94001	285.333	0.94555
285.5	0.93957	285.5	0.94547
285.667	0.93912	285.667	0.94538
285.833	0.93868	285.833	0.9453
286	0.93822	286	0.94522
286.167	0.93777	286.167	0.94514
286.333	0.93731	286.333	0.94506
286.5	0.93686	286.5	0.94497
286.667	0.9364	286.667	0.94488
286.833	0.93594	286.833	0.94479
287	0.93548	287	0.9447
287.167	0.93501	287.167	0.94461
287.333	0.93455	287.333	0.94452
287.5	0.93409	287.5	0.94443
287.667	0.93362	287.667	0.94435
287.833	0.93316	287.833	0.94426
288	0.9327	288	0.94417
288.167	0.93224	288.167	0.94408
288.333	0.93177	288.333	0.94399
288.5	0.9313	288.5	0.94389
288.667	0.93083	288.667	0.9438
288.833	0.93033	288.833	0.94371
289	0.92984	289	0.94363
289.167	0.92935	289.167	0.94354
289.333	0.92885	289.333	0.94345
289.5	0.92834	289.5	0.94336
289.667	0.92785	289.667	0.94328
289.833	0.92735	289.833	0.94319
290	0.92685	290	0.94311
290.167	0.92635	290.167	0.94302
290.333	0.92586	290.333	0.94293
290.5	0.92536	290.5	0.94283
290.667	0.92485	290.667	0.94274
290.833	0.92435	290.833	0.94266
291	0.92385	291	0.94258
291.167	0.92335	291.167	0.9425
291.333	0.92285	291.333	0.94243
291.5	0.92234	291.5	0.94238
291.667	0.92183	291.667	0.94231
291.833	0.92132	291.833	0.94222
292	0.92081	292	0.94214
292.167	0.92028	292.167	0.94203
292.333	0.91975	292.333	0.94193
292.5	0.91922	292.5	0.94183
292.667	0.91869	292.667	0.94172
292.833	0.91815	292.833	0.94161
293	0.91761	293	0.9415
293.167	0.91707	293.167	0.94141
293.333	0.91652	293.333	0.94131
293.5	0.91598	293.5	0.94122
293.667	0.91543	293.667	0.94114
293.833	0.91488	293.833	0.94107
294	0.91433	294	0.94099
294.167	0.91378	294.167	0.94092
294.333	0.91322	294.333	0.94084
294.5	0.91267	294.5	0.94077
294.667	0.91212	294.667	0.9407
294.833	0.91156	294.833	0.94061
295	0.911	295	0.94052
295.167	0.91043	295.167	0.94043
295.333	0.90986	295.333	0.94033
295.5	0.90928	295.5	0.94022
295.667	0.90869	295.667	0.94012
295.833	0.90811	295.833	0.94001
296	0.90752	296	0.93991
296.167	0.90693	296.167	0.9398
296.333	0.90634	296.333	0.93969
296.5	0.90575	296.5	0.93959
296.667	0.90517	296.667	0.93948
296.833	0.90458	296.833	0.9394
297	0.904	297	0.93932
297.167	0.90341	297.167	0.93924
297.333	0.90281	297.333	0.93915
297.5	0.90222	297.5	0.93909
297.667	0.90162	297.667	0.93901
297.833	0.90102	297.833	0.93894
298	0.90042	298	0.93886
298.167	0.89982	298.167	0.93878
298.333	0.89922	298.333	0.9387
298.5	0.89862	298.5	0.93863
298.667	0.89802	298.667	0.93855
298.833	0.89741	298.833	0.93847
299	0.8968	299	0.93838
299.167	0.89618	299.167	0.93829
299.333	0.89557	299.333	0.9382
299.5	0.89494	299.5	0.9381
299.667	0.89431	299.667	0.93799
299.833	0.89368	299.833	0.93788
300	0.89305	300	0.93778
300.167	0.89241	300.167	0.93768
300.333	0.89176	300.333	0.93759
300.5	0.89112	300.5	0.9375
300.667	0.89048	300.667	0.93741
300.833	0.88984	300.833	0.93733
301	0.88918	301	0.93724
301.167	0.88853	301.167	0.93714
301.333	0.88788	301.333	0.93704
301.5	0.88722	301.5	0.93694
301.667	0.88655	301.667	0.93684
301.833	0.88589	301.833	0.93675
302	0.88522	302	0.93666
302.167	0.88456	302.167	0.93659
302.333	0.88389	302.333	0.9365
302.5	0.88322	302.5	0.93643
302.667	0.88255	302.667	0.93635
302.833	0.88189	302.833	0.93627
303	0.88122	303	0.93619
303.167	0.88056	303.167	0.9361
303.333	0.87988	303.333	0.936
303.5	0.87921	303.5	0.93591
303.667	0.87853	303.667	0.93581
303.833	0.87785	303.833	0.93573
304	0.87717	304	0.93564
304.167	0.87648	304.167	0.93556
304.333	0.87579	304.333	0.93548
304.5	0.8751	304.5	0.93539
304.667	0.87441	304.667	0.9353
304.833	0.87371	304.833	0.93521
305	0.87301	305	0.9351
305.167	0.8723	305.167	0.93501
305.333	0.87159	305.333	0.93491
305.5	0.87088	305.5	0.93482
305.667	0.87015	305.667	0.93473
305.833	0.86943	305.833	0.93465
306	0.86872	306	0.93456
306.167	0.868	306.167	0.93447
306.333	0.86728	306.333	0.93439
306.5	0.86655	306.5	0.9343
306.667	0.86582	306.667	0.9342
306.833	0.86509	306.833	0.9341
307	0.86435	307	0.93399
307.167	0.86361	307.167	0.93388
307.333	0.86287	307.333	0.93377
307.5	0.86213	307.5	0.93367
307.667	0.86137	307.667	0.93356
307.833	0.86062	307.833	0.93346
308	0.85988	308	0.93336
308.167	0.85913	308.167	0.93326
308.333	0.85839	308.333	0.93317
308.5	0.85763	308.5	0.93308
308.667	0.85687	308.667	0.93299
308.833	0.85612	308.833	0.93291
309	0.85535	309	0.93282
309.167	0.85458	309.167	0.93273
309.333	0.85382	309.333	0.93263
309.5	0.85305	309.5	0.93253
309.667	0.85228	309.667	0.93243
309.833	0.85152	309.833	0.93233
310	0.85075	310	0.93224
310.167	0.84999	310.167	0.93215
310.333	0.84923	310.333	0.93206
310.5	0.84846	310.5	0.93198
310.667	0.8477	310.667	0.93189
310.833	0.84693	310.833	0.93181
311	0.84615	311	0.93172
311.167	0.84536	311.167	0.93163
311.333	0.84457	311.333	0.93154
311.5	0.84378	311.5	0.93145
311.667	0.84297	311.667	0.93135
311.833	0.84217	311.833	0.93125
312	0.84137	312	0.93116
312.167	0.84057	312.167	0.93106
312.333	0.83977	312.333	0.93097
312.5	0.83897	312.5	0.93088
312.667	0.83816	312.667	0.93079
312.833	0.83736	312.833	0.9307
313	0.83655	313	0.93062
313.167	0.83573	313.167	0.93053
313.333	0.83492	313.333	0.93043
313.5	0.8341	313.5	0.93034
313.667	0.83326	313.667	0.93024
313.833	0.83243	313.833	0.93013
314	0.83159	314	0.93003
314.167	0.83076	314.167	0.92993
314.333	0.82991	314.333	0.92983
314.5	0.82907	314.5	0.92972
314.667	0.82824	314.667	0.92962
314.833	0.8274	314.833	0.92952
315	0.82656	315	0.92942
315.167	0.82573	315.167	0.92932
315.333	0.82489	315.333	0.92923
315.5	0.82405	315.5	0.92914
315.667	0.82321	315.667	0.92905
315.833	0.82237	315.833	0.92897
316	0.82152	316	0.92888
316.167	0.82067	316.167	0.92878
316.333	0.81982	316.333	0.92869
316.5	0.81896	316.5	0.92858
316.667	0.8181	316.667	0.92848
316.833	0.81724	316.833	0.92839
317	0.81638	317	0.92829
317.167	0.8155	317.167	0.92819
317.333	0.81463	317.333	0.92809
317.5	0.81376	317.5	0.928
317.667	0.81288	317.667	0.92791
317.833	0.812	317.833	0.92783
318	0.81112	318	0.92774
318.167	0.81024	318.167	0.92765
318.333	0.80937	318.333	0.92757
318.5	0.8085	318.5	0.92748
318.667	0.80762	318.667	0.92739
318.833	0.80674	318.833	0.9273
319	0.80585	319	0.9272
319.167	0.80495	319.167	0.9271
319.333	0.80406	319.333	0.92701
319.5	0.80316	319.5	0.92691
319.667	0.80225	319.667	0.92681
319.833	0.80134	319.833	0.9267
320	0.80043	320	0.92659
320.167	0.79952	320.167	0.92648
320.333	0.79861	320.333	0.92637
320.5	0.7977	320.5	0.92626
320.667	0.79679	320.667	0.92615
320.833	0.79588	320.833	0.92605
321	0.79497	321	0.92595
321.167	0.79405	321.167	0.92586
321.333	0.79314	321.333	0.92578
321.5	0.79222	321.5	0.92569
321.667	0.79131	321.667	0.9256
321.833	0.79038	321.833	0.92553
322	0.78945	322	0.92544
322.167	0.78853	322.167	0.92536
322.333	0.7876	322.333	0.92527
322.5	0.78667	322.5	0.92518
322.667	0.78575	322.667	0.9251
322.833	0.78482	322.833	0.92501
323	0.78389	323	0.92492
323.167	0.78296	323.167	0.92483
323.333	0.78202	323.333	0.92474
323.5	0.78108	323.5	0.92465
323.667	0.78014	323.667	0.92456
323.833	0.77919	323.833	0.92447
324	0.77824	324	0.92438
324.167	0.77728	324.167	0.92429
324.333	0.77633	324.333	0.9242
324.5	0.77537	324.5	0.9241
324.667	0.77441	324.667	0.924
324.833	0.77345	324.833	0.92391
325	0.7725	325	0.92381
325.167	0.77154	325.167	0.92371
325.333	0.77057	325.333	0.92362
325.5	0.76961	325.5	0.92353
325.667	0.76864	325.667	0.92344
325.833	0.76766	325.833	0.92335
326	0.76669	326	0.92326
326.167	0.76571	326.167	0.92317
326.333	0.76474	326.333	0.92307
326.5	0.76377	326.5	0.92297
326.667	0.7628	326.667	0.92287
326.833	0.76183	326.833	0.92277
327	0.76085	327	0.92267
327.167	0.75987	327.167	0.92257
327.333	0.75888	327.333	0.92248
327.5	0.7579	327.5	0.9224
327.667	0.75691	327.667	0.92231
327.833	0.75591	327.833	0.92222
328	0.75491	328	0.92214
328.167	0.75391	328.167	0.92205
328.333	0.75292	328.333	0.92196
328.5	0.75193	328.5	0.92186
328.667	0.75094	328.667	0.92177
328.833	0.74995	328.833	0.92168
329	0.74895	329	0.92158
329.167	0.74796	329.167	0.92149
329.333	0.74696	329.333	0.9214
329.5	0.74596	329.5	0.92132
329.667	0.74496	329.667	0.92123
329.833	0.74395	329.833	0.92114
330	0.74293	330	0.92105
330.167	0.74191	330.167	0.92097
330.333	0.74089	330.333	0.92088
330.5	0.73987	330.5	0.92079
330.667	0.73884	330.667	0.9207
330.833	0.73782	330.833	0.92061
331	0.7368	331	0.92052
331.167	0.73579	331.167	0.92044
331.333	0.73477	331.333	0.92035
331.5	0.73375	331.5	0.92027
331.667	0.73273	331.667	0.92019
331.833	0.73171	331.833	0.9201
332	0.73068	332	0.92001
332.167	0.72965	332.167	0.91992
332.333	0.72862	332.333	0.91983
332.5	0.72759	332.5	0.91974
332.667	0.72654	332.667	0.91964
332.833	0.7255	332.833	0.91956
333	0.72446	333	0.91947
333.167	0.72341	333.167	0.91939
333.333	0.72237	333.333	0.91932
333.5	0.72132	333.5	0.91925
333.667	0.72027	333.667	0.91917
333.833	0.71922	333.833	0.91909
334	0.71816	334	0.919
334.167	0.71711	334.167	0.91891
334.333	0.71606	334.333	0.91881
334.5	0.715	334.5	0.91872
334.667	0.71395	334.667	0.91862
334.833	0.71289	334.833	0.91854
335	0.71184	335	0.91846
335.167	0.7108	335.167	0.91838
335.333	0.70975	335.333	0.91831
335.5	0.7087	335.5	0.91825
335.667	0.70765	335.667	0.91817
335.833	0.70659	335.833	0.9181
336	0.70553	336	0.91803
336.167	0.70446	336.167	0.91795
336.333	0.70339	336.333	0.91786
336.5	0.70232	336.5	0.91777
336.667	0.70124	336.667	0.91768
336.833	0.70016	336.833	0.91759
337	0.69909	337	0.9175
337.167	0.69801	337.167	0.91742
337.333	0.69693	337.333	0.91734
337.5	0.69585	337.5	0.91726
337.667	0.69476	337.667	0.91718
337.833	0.69367	337.833	0.9171
338	0.69258	338	0.91702
338.167	0.69149	338.167	0.91694
338.333	0.6904	338.333	0.91686
338.5	0.68931	338.5	0.91677
338.667	0.68822	338.667	0.9167
338.833	0.68712	338.833	0.91662
339	0.68603	339	0.91654
339.167	0.68494	339.167	0.91646
339.333	0.68384	339.333	0.91638
339.5	0.68274	339.5	0.91631
339.667	0.68163	339.667	0.91624
339.833	0.68053	339.833	0.91617
340	0.67942	340	0.9161
340.167	0.67831	340.167	0.91602
340.333	0.6772	340.333	0.91595
340.5	0.67609	340.5	0.91588
340.667	0.67499	340.667	0.9158
340.833	0.67389	340.833	0.91573
341	0.67278	341	0.91566
341.167	0.67167	341.167	0.91559
341.333	0.67056	341.333	0.91553
341.5	0.66944	341.5	0.91545
341.667	0.66833	341.667	0.91538
341.833	0.66721	341.833	0.9153
342	0.66609	342	0.91521
342.167	0.66496	342.167	0.91512
342.333	0.66383	342.333	0.91503
342.5	0.66271	342.5	0.91495
342.667	0.66158	342.667	0.91488
342.833	0.66046	342.833	0.91481
343	0.65933	343	0.91475
343.167	0.65821	343.167	0.91469
343.333	0.65708	343.333	0.91463
343.5	0.65595	343.5	0.91459
343.667	0.65483	343.667	0.91453
343.833	0.6537	343.833	0.91449
344	0.65258	344	0.91444
344.167	0.65145	344.167	0.91438
344.333	0.65032	344.333	0.91432
344.5	0.64919	344.5	0.91425
344.667	0.64806	344.667	0.91418
344.833	0.64691	344.833	0.91408
345	0.64577	345	0.91399
345.167	0.64462	345.167	0.91391
345.333	0.64347	345.333	0.91383
345.5	0.64231	345.5	0.91374
345.667	0.64116	345.667	0.91366
345.833	0.64001	345.833	0.91359
346	0.63886	346	0.91352
346.167	0.63771	346.167	0.91346
346.333	0.63657	346.333	0.91339
346.5	0.63542	346.5	0.91332
346.667	0.63428	346.667	0.91325
346.833	0.63313	346.833	0.91317
347	0.63198	347	0.9131
347.167	0.63083	347.167	0.91302
347.333	0.62968	347.333	0.91295
347.5	0.62852	347.5	0.91288
347.667	0.62736	347.667	0.9128
347.833	0.6262	347.833	0.91272
348	0.62503	348	0.91264
348.167	0.62386	348.167	0.91257
348.333	0.62269	348.333	0.91249
348.5	0.62152	348.5	0.91241
348.667	0.62036	348.667	0.91234
348.833	0.6192	348.833	0.91226
349	0.61803	349	0.91219
349.167	0.61687	349.167	0.91211
349.333	0.6157	349.333	0.91204
349.5	0.61453	349.5	0.91198
349.667	0.61336	349.667	0.91192
349.833	0.61219	349.833	0.91185
350	0.61102	350	0.91179
350.167	0.60985	350.167	0.91173
350.333	0.60869	350.333	0.91167
350.5	0.60753	350.5	0.91161
350.667	0.60637	350.667	0.91155
350.833	0.60522	350.833	0.91149
351	0.60406	351	0.91142
351.167	0.60291	351.167	0.91136
351.333	0.60176	351.333	0.91129
351.5	0.60061	351.5	0.91123
351.667	0.59945	351.667	0.91117
351.833	0.59828	351.833	0.9111
352	0.59711	352	0.91104
352.167	0.59593	352.167	0.91098
352.333	0.59476	352.333	0.91092
352.5	0.59359	352.5	0.91086
352.667	0.59243	352.667	0.9108
352.833	0.59127	352.833	0.91073
353	0.59012	353	0.91067
353.167	0.58897	353.167	0.9106
353.333	0.58782	353.333	0.91052
353.5	0.58667	353.5	0.91044
353.667	0.58552	353.667	0.91036
353.833	0.58436	353.833	0.91027
354	0.5832	354	0.9102
354.167	0.58204	354.167	0.91012
354.333	0.58087	354.333	0.91005
354.5	0.57971	354.5	0.90998
354.667	0.57855	354.667	0.90991
354.833	0.57739	354.833	0.90983
355	0.57624	355	0.90975
355.167	0.57509	355.167	0.90966
355.333	0.57394	355.333	0.90958
355.5	0.57279	355.5	0.90949
355.667	0.57165	355.667	0.90941
355.833	0.57051	355.833	0.90933
356	0.56938	356	0.90926
356.167	0.56825	356.167	0.90918
356.333	0.56712	356.333	0.90912
356.5	0.566	356.5	0.90905
356.667	0.56487	356.667	0.90899
356.833	0.56375	356.833	0.90893
357	0.56263	357	0.90887
357.167	0.56151	357.167	0.9088
357.333	0.5604	357.333	0.90873
357.5	0.55928	357.5	0.90865
357.667	0.55818	357.667	0.90858
357.833	0.55707	357.833	0.90851
358	0.55597	358	0.90844
358.167	0.55487	358.167	0.90837
358.333	0.55378	358.333	0.9083
358.5	0.55269	358.5	0.90823
358.667	0.5516	358.667	0.90815
358.833	0.5505	358.833	0.90807
359	0.54942	359	0.90799
359.167	0.54833	359.167	0.90792
359.333	0.54725	359.333	0.90784
359.5	0.54617	359.5	0.90776
359.667	0.5451	359.667	0.90768
359.833	0.54403	359.833	0.9076
360	0.54296	360	0.90752
360.167	0.54189	360.167	0.90744
360.333	0.54084	360.333	0.90735
360.5	0.53978	360.5	0.90726
360.667	0.53873	360.667	0.90718
360.833	0.53768	360.833	0.90708
361	0.53666	361	0.90699
361.167	0.53563	361.167	0.90691
361.333	0.5346	361.333	0.90682
361.5	0.53358	361.5	0.90673
361.667	0.53257	361.667	0.90664
361.833	0.53156	361.833	0.90656
362	0.53055	362	0.90647
362.167	0.52955	362.167	0.90638
362.333	0.52857	362.333	0.9063
362.5	0.52758	362.5	0.90621
362.667	0.52661	362.667	0.90611
[truncated: 1,424 more rows]

## Sheet: Figure2c
XRD spectra
LC		N*LC Polymer film		SPCS film
Theta (degrees)	intensity	Theta (degrees)	intensity	Theta (degrees)	intensity
5.02353	193	10.0235	149	10.0235	134
5.04979	178	10.0498	138	10.0498	126
5.07605	171	10.0761	134	10.0761	107
5.10231	183	10.1023	141	10.1023	162
5.12857	201	10.1286	172	10.1286	121
5.15483	212	10.1548	169	10.1548	112
5.18109	164	10.1811	146	10.1811	150
5.20735	177	10.2073	169	10.2073	136
5.23361	202	10.2336	146	10.2336	117
5.25988	181	10.2599	149	10.2599	126
5.28614	193	10.2861	127	10.2861	126
5.3124	171	10.3124	118	10.3124	129
5.33866	207	10.3387	135	10.3387	158
5.36492	179	10.3649	155	10.3649	103
5.39118	191	10.3912	155	10.3912	134
5.41744	183	10.4174	140	10.4174	114
5.4437	186	10.4437	129	10.4437	140
5.46996	204	10.47	158	10.47	133
5.49622	190	10.4962	136	10.4962	141
5.52248	167	10.5225	142	10.5225	136
5.54874	213	10.5487	124	10.5487	136
5.575	171	10.575	135	10.575	109
5.60126	209	10.6013	148	10.6013	122
5.62752	184	10.6275	152	10.6275	157
5.65378	192	10.6538	145	10.6538	139
5.68004	179	10.68	126	10.68	127
5.7063	190	10.7063	134	10.7063	140
5.73257	180	10.7326	146	10.7326	109
5.75883	169	10.7588	155	10.7588	109
5.78509	167	10.7851	135	10.7851	124
5.81135	191	10.8113	149	10.8113	124
5.83761	190	10.8376	153	10.8376	124
5.86387	194	10.8639	164	10.8639	129
5.89013	196	10.8901	162	10.8901	108
5.91639	189	10.9164	142	10.9164	124
5.94265	193	10.9427	167	10.9427	130
5.96891	179	10.9689	129	10.9689	129
5.99517	215	10.9952	156	10.9952	115
6.02143	191	11.0214	133	11.0214	118
6.04769	162	11.0477	153	11.0477	125
6.07395	171	11.0739	149	11.0739	114
6.10021	170	11.1002	135	11.1002	112
6.12647	170	11.1265	137	11.1265	123
6.15273	189	11.1527	150	11.1527	109
6.179	154	11.179	166	11.179	120
6.20526	199	11.2053	144	11.2053	119
6.23152	158	11.2315	154	11.2315	137
6.25778	194	11.2578	132	11.2578	115
6.28404	168	11.284	139	11.284	109
6.3103	183	11.3103	150	11.3103	149
6.33656	191	11.3366	152	11.3366	108
6.36282	162	11.3628	140	11.3628	104
6.38908	176	11.3891	164	11.3891	135
6.41534	190	11.4153	153	11.4153	109
6.4416	172	11.4416	160	11.4416	133
6.46786	177	11.4679	159	11.4679	119
6.49412	159	11.4941	134	11.4941	148
6.52038	176	11.5204	134	11.5204	125
6.54664	181	11.5466	147	11.5466	117
6.5729	181	11.5729	158	11.5729	133
6.59916	172	11.5992	161	11.5992	139
6.62542	195	11.6254	155	11.6254	133
6.65169	178	11.6517	147	11.6517	111
6.67795	164	11.6779	166	11.6779	151
6.70421	156	11.7042	133	11.7042	123
6.73047	175	11.7305	161	11.7305	117
6.75673	143	11.7567	153	11.7567	121
6.78299	186	11.783	147	11.783	115
6.80925	160	11.8093	144	11.8093	143
6.83551	191	11.8355	157	11.8355	140
6.86177	186	11.8618	161	11.8618	133
6.88803	178	11.888	155	11.888	125
6.91429	180	11.9143	133	11.9143	156
6.94055	173	11.9405	136	11.9405	139
6.96681	201	11.9668	159	11.9668	125
6.99307	173	11.9931	163	11.9931	120
7.01933	179	12.0193	159	12.0193	141
7.04559	173	12.0456	150	12.0456	110
7.07185	171	12.0718	157	12.0718	155
7.09811	177	12.0981	139	12.0981	132
7.12438	171	12.1244	158	12.1244	138
7.15064	186	12.1506	133	12.1506	137
7.1769	142	12.1769	141	12.1769	142
7.20316	169	12.2032	146	12.2032	129
7.22942	183	12.2294	165	12.2294	133
7.25568	161	12.2557	147	12.2557	133
7.28194	157	12.2819	168	12.2819	144
7.3082	181	12.3082	163	12.3082	162
7.33446	156	12.3345	142	12.3345	139
7.36072	172	12.3607	150	12.3607	143
7.38698	165	12.387	155	12.387	122
7.41324	181	12.4132	169	12.4132	143
7.4395	158	12.4395	144	12.4395	121
7.46576	167	12.4658	171	12.4658	150
7.49202	167	12.492	186	12.492	148
7.51828	162	12.5183	180	12.5183	151
7.54454	166	12.5445	145	12.5445	142
7.57081	172	12.5708	160	12.5708	142
7.59707	184	12.5971	152	12.5971	128
7.62333	152	12.6233	189	12.6233	122
7.64959	149	12.6496	159	12.6496	152
7.67585	166	12.6759	167	12.6759	158
7.70211	147	12.7021	159	12.7021	136
7.72837	148	12.7284	190	12.7284	134
7.75463	167	12.7546	147	12.7546	159
7.78089	163	12.7809	163	12.7809	153
7.80715	140	12.8072	166	12.8072	145
7.83341	173	12.8334	180	12.8334	142
7.85967	151	12.8597	192	12.8597	129
7.88593	178	12.8859	166	12.8859	139
7.91219	186	12.9122	192	12.9122	145
7.93845	167	12.9384	196	12.9384	151
7.96471	158	12.9647	161	12.9647	146
7.99097	207	12.991	167	12.991	163
8.01723	156	13.0172	188	13.0172	151
8.0435	177	13.0435	179	13.0435	137
8.06976	167	13.0698	176	13.0698	151
8.09602	170	13.096	174	13.096	140
8.12228	173	13.1223	156	13.1223	140
8.14854	207	13.1485	171	13.1485	149
8.1748	176	13.1748	183	13.1748	140
8.20106	169	13.2011	175	13.2011	155
8.22732	158	13.2273	180	13.2273	160
8.25358	162	13.2536	163	13.2536	135
8.27984	176	13.2798	165	13.2798	145
8.3061	162	13.3061	170	13.3061	156
8.33236	147	13.3324	167	13.3324	171
8.35862	145	13.3586	182	13.3586	158
8.38488	168	13.3849	171	13.3849	126
8.41114	166	13.4111	172	13.4111	149
8.4374	173	13.4374	172	13.4374	129
8.46366	173	13.4637	173	13.4637	137
8.48992	157	13.4899	161	13.4899	164
8.51619	162	13.5162	184	13.5162	165
8.54245	160	13.5425	170	13.5425	145
8.56871	164	13.5687	181	13.5687	151
8.59497	167	13.595	173	13.595	171
8.62123	185	13.6212	143	13.6212	158
8.64749	171	13.6475	192	13.6475	192
8.67375	158	13.6738	179	13.6738	142
8.70001	149	13.7	181	13.7	159
8.72627	186	13.7263	186	13.7263	165
8.75253	173	13.7525	176	13.7525	150
8.77879	163	13.7788	191	13.7788	166
8.80505	160	13.805	181	13.805	180
8.83131	172	13.8313	194	13.8313	165
8.85757	168	13.8576	167	13.8576	156
8.88383	154	13.8838	193	13.8838	158
8.91009	155	13.9101	175	13.9101	154
8.93635	144	13.9363	201	13.9363	157
8.96262	171	13.9626	192	13.9626	162
8.98888	155	13.9889	168	13.9889	170
9.01514	149	14.0151	184	14.0151	161
9.0414	132	14.0414	185	14.0414	176
9.06766	147	14.0677	189	14.0677	180
9.09392	142	14.0939	164	14.0939	170
9.12018	156	14.1202	202	14.1202	168
9.14644	158	14.1464	201	14.1464	169
9.1727	174	14.1727	166	14.1727	167
9.19896	172	14.199	204	14.199	166
9.22522	149	14.2252	179	14.2252	188
9.25148	152	14.2515	188	14.2515	177
9.27774	157	14.2777	186	14.2777	162
9.304	167	14.304	191	14.304	132
9.33026	165	14.3303	193	14.3303	163
9.35652	151	14.3565	186	14.3565	143
9.38278	145	14.3828	193	14.3828	180
9.40904	197	14.409	181	14.409	169
9.43531	144	14.4353	183	14.4353	162
9.46157	171	14.4616	171	14.4616	197
9.48783	130	14.4878	197	14.4878	191
9.51409	143	14.5141	162	14.5141	176
9.54035	167	14.5404	205	14.5404	179
9.56661	171	14.5666	194	14.5666	193
9.59287	152	14.5929	171	14.5929	194
9.61913	166	14.6191	174	14.6191	190
9.64539	157	14.6454	195	14.6454	164
9.67165	158	14.6716	198	14.6716	190
9.69791	151	14.6979	166	14.6979	191
9.72417	171	14.7242	217	14.7242	198
9.75043	143	14.7504	201	14.7504	204
9.77669	142	14.7767	202	14.7767	166
9.80295	146	14.8029	195	14.8029	197
9.82921	173	14.8292	183	14.8292	170
9.85547	150	14.8555	206	14.8555	185
9.88173	136	14.8817	190	14.8817	187
9.908	150	14.908	219	14.908	202
9.93426	142	14.9343	176	14.9343	191
9.96052	140	14.9605	186	14.9605	187
9.98678	169	14.9868	208	14.9868	175
10.013	148	15.013	192	15.013	196
10.0393	145	15.0393	218	15.0393	205
10.0656	161	15.0656	192	15.0656	176
10.0918	137	15.0918	208	15.0918	177
10.1181	152	15.1181	194	15.1181	184
10.1443	152	15.1443	198	15.1443	170
10.1706	147	15.1706	213	15.1706	188
10.1969	158	15.1969	182	15.1969	191
10.2231	167	15.2231	198	15.2231	201
10.2494	149	15.2494	200	15.2494	193
10.2756	140	15.2756	186	15.2756	180
10.3019	149	15.3019	208	15.3019	215
10.3282	147	15.3282	227	15.3282	187
10.3544	140	15.3544	196	15.3544	227
10.3807	159	15.3807	202	15.3807	207
10.407	148	15.407	189	15.407	197
10.4332	136	15.4332	195	15.4332	205
10.4595	147	15.4595	187	15.4595	203
10.4857	163	15.4857	207	15.4857	196
10.512	154	15.512	227	15.512	186
10.5382	150	15.5382	209	15.5382	219
10.5645	139	15.5645	194	15.5645	210
10.5908	142	15.5908	218	15.5908	207
10.617	152	15.617	209	15.617	211
10.6433	142	15.6433	225	15.6433	186
10.6695	154	15.6695	212	15.6695	210
10.6958	145	15.6958	211	15.6958	202
10.7221	141	15.7221	204	15.7221	193
10.7483	155	15.7483	203	15.7483	209
10.7746	157	15.7746	193	15.7746	234
10.8009	150	15.8009	197	15.8009	180
10.8271	185	15.8271	192	15.8271	200
10.8534	141	15.8534	175	15.8534	197
10.8796	137	15.8796	211	15.8796	199
10.9059	135	15.9059	209	15.9059	214
10.9322	131	15.9322	218	15.9322	198
10.9584	138	15.9584	227	15.9584	242
10.9847	129	15.9847	231	15.9847	196
11.0109	146	16.0109	219	16.0109	221
11.0372	152	16.0372	189	16.0372	202
11.0635	142	16.0635	201	16.0635	200
11.0897	160	16.0897	207	16.0897	209
11.116	155	16.116	230	16.116	211
11.1422	138	16.1422	212	16.1422	204
11.1685	140	16.1685	207	16.1685	229
11.1948	142	16.1948	207	16.1948	245
11.221	157	16.221	227	16.221	197
11.2473	157	16.2473	219	16.2473	215
11.2735	134	16.2735	196	16.2735	228
11.2998	137	16.2998	219	16.2998	204
11.3261	156	16.3261	204	16.3261	250
11.3523	162	16.3523	226	16.3523	205
11.3786	152	16.3786	248	16.3786	217
11.4048	129	16.4048	218	16.4048	247
11.4311	143	16.4311	227	16.4311	257
11.4574	155	16.4574	218	16.4574	248
11.4836	148	16.4836	213	16.4836	202
11.5099	146	16.5099	208	16.5099	217
11.5361	154	16.5361	250	16.5361	244
11.5624	162	16.5624	219	16.5624	230
11.5887	154	16.5887	252	16.5887	231
11.6149	145	16.6149	234	16.6149	250
11.6412	138	16.6412	254	16.6412	232
11.6675	176	16.6674	224	16.6674	242
11.6937	185	16.6937	237	16.6937	234
11.72	141	16.72	212	16.72	245
11.7462	162	16.7462	234	16.7462	245
11.7725	144	16.7725	206	16.7725	235
11.7988	161	16.7988	244	16.7988	231
11.825	166	16.825	198	16.825	230
11.8513	159	16.8513	243	16.8513	243
11.8775	140	16.8775	257	16.8775	246
11.9038	159	16.9038	243	16.9038	241
11.9301	147	16.9301	239	16.9301	254
11.9563	138	16.9563	241	16.9563	211
11.9826	162	16.9826	243	16.9826	262
12.0088	156	17.0088	247	17.0088	261
12.0351	170	17.0351	211	17.0351	271
12.0614	150	17.0614	248	17.0614	272
12.0876	177	17.0876	231	17.0876	241
12.1139	146	17.1139	224	17.1139	211
12.1401	138	17.1401	238	17.1401	250
12.1664	163	17.1664	237	17.1664	253
12.1927	163	17.1927	225	17.1927	269
12.2189	140	17.2189	227	17.2189	237
12.2452	170	17.2452	263	17.2452	222
12.2714	165	17.2715	239	17.2715	241
12.2977	166	17.2977	245	17.2977	279
12.324	172	17.324	228	17.324	215
12.3502	157	17.3502	261	17.3502	264
12.3765	151	17.3765	259	17.3765	273
12.4027	123	17.4028	214	17.4028	256
12.429	155	17.429	262	17.429	255
12.4553	180	17.4553	282	17.4553	246
12.4815	204	17.4815	253	17.4815	261
12.5078	163	17.5078	246	17.5078	275
12.5341	176	17.5341	269	17.5341	264
12.5603	192	17.5603	252	17.5603	293
12.5866	179	17.5866	270	17.5866	270
12.6128	171	17.6128	276	17.6128	287
12.6391	180	17.6391	261	17.6391	291
12.6654	163	17.6654	241	17.6654	271
12.6916	182	17.6916	290	17.6916	255
12.7179	163	17.7179	280	17.7179	290
12.7441	186	17.7441	272	17.7441	280
12.7704	143	17.7704	242	17.7704	265
12.7967	148	17.7967	266	17.7967	270
12.8229	172	17.8229	282	17.8229	263
12.8492	186	17.8492	253	17.8492	300
12.8754	153	17.8754	273	17.8754	272
12.9017	149	17.9017	242	17.9017	288
12.928	170	17.928	249	17.928	289
12.9542	186	17.9542	258	17.9542	290
12.9805	152	17.9805	235	17.9805	278
13.0067	149	18.0067	294	18.0067	253
13.033	166	18.033	272	18.033	269
13.0593	161	18.0593	288	18.0593	279
13.0855	152	18.0855	262	18.0855	255
13.1118	194	18.1118	278	18.1118	330
13.138	193	18.138	290	18.138	302
13.1643	167	18.1643	298	18.1643	304
13.1906	180	18.1906	283	18.1906	286
13.2168	148	18.2168	261	18.2168	307
13.2431	163	18.2431	283	18.2431	281
13.2693	163	18.2693	276	18.2693	290
13.2956	194	18.2956	278	18.2956	294
13.3219	192	18.3219	271	18.3219	291
13.3481	196	18.3481	282	18.3481	284
13.3744	174	18.3744	275	18.3744	302
13.4007	166	18.4006	277	18.4006	277
13.4269	198	18.4269	285	18.4269	340
13.4532	203	18.4532	271	18.4532	338
13.4794	177	18.4794	276	18.4794	342
13.5057	181	18.5057	303	18.5057	309
13.532	182	18.5319	273	18.5319	318
13.5582	189	18.5582	277	18.5582	314
13.5845	152	18.5845	293	18.5845	325
13.6107	178	18.6107	307	18.6107	305
13.637	182	18.637	326	18.637	303
13.6633	171	18.6633	272	18.6633	355
13.6895	234	18.6895	320	18.6895	290
13.7158	181	18.7158	286	18.7158	318
13.742	218	18.742	300	18.742	367
13.7683	191	18.7683	316	18.7683	357
13.7946	193	18.7946	304	18.7946	294
13.8208	182	18.8208	338	18.8208	318
13.8471	159	18.8471	298	18.8471	345
13.8733	172	18.8733	327	18.8733	353
13.8996	217	18.8996	284	18.8996	338
13.9259	200	18.9259	291	18.9259	328
13.9521	207	18.9521	304	18.9521	335
13.9784	185	18.9784	289	18.9784	331
14.0046	184	19.0046	305	19.0046	306
14.0309	160	19.0309	324	19.0309	346
14.0572	174	19.0572	305	19.0572	346
14.0834	170	19.0834	290	19.0834	346
14.1097	227	19.1097	328	19.1097	332
14.1359	186	19.136	308	19.136	361
14.1622	182	19.1622	318	19.1622	318
14.1885	199	19.1885	323	19.1885	350
14.2147	195	19.2147	335	19.2147	338
14.241	193	19.241	326	19.241	379
14.2673	187	19.2673	302	19.2673	379
14.2935	181	19.2935	352	19.2935	376
14.3198	182	19.3198	321	19.3198	368
14.346	207	19.346	328	19.346	337
14.3723	187	19.3723	355	19.3723	379
14.3986	197	19.3986	320	19.3986	381
14.4248	184	19.4248	325	19.4248	359
14.4511	211	19.4511	330	19.4511	388
14.4773	181	19.4773	344	19.4773	348
14.5036	200	19.5036	319	19.5036	342
14.5298	189	19.5298	344	19.5298	337
14.5561	215	19.5561	365	19.5561	344
14.5824	183	19.5824	367	19.5824	366
14.6086	170	19.6086	349	19.6086	382
14.6349	200	19.6349	346	19.6349	368
14.6612	197	19.6612	343	19.6612	367
14.6874	220	19.6874	357	19.6874	356
14.7137	207	19.7137	356	19.7137	363
14.7399	199	19.7399	369	19.7399	399
14.7662	230	19.7662	339	19.7662	372
14.7925	187	19.7925	347	19.7925	373
14.8187	215	19.8187	342	19.8187	376
14.845	219	19.845	324	19.845	390
14.8712	209	19.8712	350	19.8712	375
14.8975	187	19.8975	380	19.8975	384
14.9238	179	19.9238	351	19.9238	408
14.95	207	19.95	381	19.95	382
14.9763	216	19.9763	372	19.9763	362
15.0025	219	20.0025	357	20.0025	420
15.0288	202	20.0288	347	20.0288	399
15.0551	219	20.0551	363	20.0551	378
15.0813	218	20.0813	379	20.0813	392
15.1076	191	20.1076	365	20.1076	364
15.1339	195	20.1338	334	20.1338	398
15.1601	235	20.1601	388	20.1601	395
15.1864	217	20.1864	388	20.1864	372
15.2126	206	20.2126	358	20.2126	378
15.2389	210	20.2389	376	20.2389	384
15.2652	214	20.2651	388	20.2651	402
15.2914	241	20.2914	364	20.2914	387
15.3177	215	20.3177	356	20.3177	393
15.3439	227	20.3439	396	20.3439	378
15.3702	197	20.3702	348	20.3702	418
15.3964	223	20.3965	394	20.3965	403
15.4227	206	20.4227	376	20.4227	391
15.449	238	20.449	368	20.449	433
15.4752	216	20.4752	341	20.4752	393
15.5015	187	20.5015	352	20.5015	437
15.5278	230	20.5278	403	20.5278	405
15.554	238	20.554	354	20.554	409
15.5803	221	20.5803	388	20.5803	426
15.6065	207	20.6065	353	20.6065	377
15.6328	207	20.6328	357	20.6328	433
15.6591	197	20.6591	415	20.6591	420
15.6853	205	20.6853	397	20.6853	385
15.7116	245	20.7116	373	20.7116	404
15.7378	219	20.7378	428	20.7378	445
15.7641	237	20.7641	416	20.7641	390
15.7904	237	20.7904	376	20.7904	458
15.8166	221	20.8166	367	20.8166	426
15.8429	187	20.8429	384	20.8429	426
15.8691	210	20.8691	387	20.8691	408
15.8954	211	20.8954	416	20.8954	412
15.9217	197	20.9217	354	20.9217	443
15.9479	220	20.9479	402	20.9479	433
15.9742	214	20.9742	446	20.9742	422
16.0005	229	21.0005	419	21.0005	412
16.0267	212	21.0267	394	21.0267	441
16.053	227	21.053	409	21.053	457
16.0792	237	21.0792	395	21.0792	406
16.1055	235	21.1055	369	21.1055	452
16.1318	209	21.1318	434	21.1318	427
16.158	233	21.158	390	21.158	433
16.1843	247	21.1843	406	21.1843	416
16.2105	234	21.2105	422	21.2105	430
16.2368	226	21.2368	431	21.2368	417
16.263	215	21.263	378	21.263	398
16.2893	237	21.2893	403	21.2893	433
16.3156	230	21.3156	427	21.3156	436
16.3418	248	21.3418	406	21.3418	427
16.3681	235	21.3681	408	21.3681	468
16.3944	212	21.3944	375	21.3944	447
16.4206	215	21.4206	399	21.4206	470
16.4469	217	21.4469	376	21.4469	421
16.4731	234	21.4731	406	21.4731	403
16.4994	221	21.4994	408	21.4994	448
16.5257	248	21.5257	410	21.5257	421
16.5519	244	21.5519	417	21.5519	435
16.5782	255	21.5782	397	21.5782	447
16.6044	243	21.6044	378	21.6044	458
16.6307	234	21.6307	404	21.6307	438
16.657	258	21.657	402	21.657	421
16.6832	246	21.6832	371	21.6832	425
16.7095	246	21.7095	380	21.7095	417
16.7357	268	21.7357	403	21.7357	401
16.762	226	21.762	396	21.762	444
16.7883	233	21.7883	392	21.7883	412
16.8145	260	21.8145	377	21.8145	443
16.8408	254	21.8408	378	21.8408	435
16.867	245	21.867	418	21.867	444
16.8933	236	21.8933	368	21.8933	448
16.9196	234	21.9196	424	21.9196	474
16.9458	242	21.9458	418	21.9458	461
16.9721	241	21.9721	398	21.9721	425
16.9983	238	21.9983	429	21.9983	404
17.0246	272	22.0246	424	22.0246	422
17.0509	231	22.0509	427	22.0509	419
17.0771	253	22.0771	377	22.0771	412
17.1034	252	22.1034	368	22.1034	451
17.1297	238	22.1297	415	22.1297	430
17.1559	254	22.1559	411	22.1559	460
17.1822	301	22.1822	356	22.1822	408
17.2084	277	22.2084	365	22.2084	414
17.2347	258	22.2347	437	22.2347	466
17.261	253	22.261	408	22.261	408
17.2872	273	22.2872	408	22.2872	428
17.3135	259	22.3135	432	22.3135	430
17.3397	237	22.3397	418	22.3397	472
17.366	263	22.366	443	22.366	453
17.3923	272	22.3923	409	22.3923	426
17.4185	243	22.4185	426	22.4185	428
17.4448	267	22.4448	424	22.4448	442
17.471	258	22.471	387	22.471	431
17.4973	269	22.4973	356	22.4973	437
17.5236	273	22.5236	376	22.5236	453
17.5498	268	22.5498	385	22.5498	451
17.5761	252	22.5761	369	22.5761	432
17.6023	289	22.6023	422	22.6023	415
17.6286	272	22.6286	372	22.6286	410
17.6549	281	22.6549	383	22.6549	436
17.6811	318	22.6811	442	22.6811	423
17.7074	289	22.7074	398	22.7074	437
17.7336	261	22.7336	381	22.7336	412
17.7599	292	22.7599	411	22.7599	413
17.7862	315	22.7862	388	22.7862	396
17.8124	263	22.8124	385	22.8124	444
17.8387	315	22.8387	389	22.8387	431
17.865	329	22.865	399	22.865	419
17.8912	311	22.8912	393	22.8912	434
17.9175	282	22.9175	410	22.9175	441
17.9437	277	22.9437	393	22.9437	418
17.97	328	22.97	405	22.97	437
17.9962	284	22.9962	338	22.9962	369
18.0225	309	23.0225	385	23.0225	408
18.0488	291	23.0488	383	23.0488	404
18.075	297	23.075	363	23.075	380
18.1013	313	23.1013	366	23.1013	406
18.1275	283	23.1275	408	23.1275	424
18.1538	309	23.1538	380	23.1538	404
18.1801	293	23.1801	352	23.1801	389
18.2063	305	23.2063	352	23.2063	394
18.2326	292	23.2326	360	23.2326	395
18.2589	292	23.2589	352	23.2589	413
18.2851	321	23.2851	352	23.2851	407
18.3114	300	23.3114	385	23.3114	416
18.3376	292	23.3376	340	23.3376	400
18.3639	307	23.3639	343	23.3639	431
18.3902	298	23.3902	362	23.3902	373
18.4164	309	23.4164	377	23.4164	385
18.4427	310	23.4427	378	23.4427	378
18.4689	314	23.4689	363	23.4689	396
18.4952	315	23.4952	390	23.4952	365
18.5215	333	23.5215	324	23.5215	392
18.5477	324	23.5477	360	23.5477	374
18.574	317	23.574	325	23.574	394
18.6002	338	23.6002	359	23.6002	386
18.6265	346	23.6265	343	23.6265	368
18.6528	316	23.6528	342	23.6528	392
18.679	316	23.679	350	23.679	377
18.7053	334	23.7053	358	23.7053	369
18.7315	373	23.7315	340	23.7315	387
18.7578	312	23.7578	394	23.7578	369
18.7841	288	23.7841	378	23.7841	422
18.8103	349	23.8103	354	23.8103	372
18.8366	360	23.8366	353	23.8366	364
18.8629	358	23.8629	330	23.8629	352
18.8891	342	23.8891	367	23.8891	388
18.9154	345	23.9154	382	23.9154	386
18.9416	333	23.9416	367	23.9416	365
18.9679	341	23.9679	340	23.9679	342
18.9942	329	23.9942	343	23.9942	376
19.0204	344	24.0204	325	24.0204	358
19.0467	310	24.0467	328	24.0467	317
19.0729	356	24.0729	331	24.0729	349
19.0992	320	24.0992	353	24.0992	381
19.1255	336	24.1255	312	24.1255	357
19.1517	360	24.1517	348	24.1517	362
19.178	377	24.178	335	24.178	397
19.2042	323	24.2042	364	24.2042	359
19.2305	364	24.2305	320	24.2305	368
19.2568	366	24.2568	341	24.2568	371
19.283	359	24.283	350	24.283	344
19.3093	387	24.3093	314	24.3093	368
19.3355	307	24.3355	348	24.3355	351
19.3618	338	24.3618	370	24.3618	358
19.3881	392	24.3881	322	24.3881	351
19.4143	373	24.4143	338	24.4143	356
19.4406	388	24.4406	308	24.4406	320
19.4668	390	24.4668	287	24.4668	369
19.4931	382	24.4931	298	24.4931	342
19.5194	341	24.5194	284	24.5194	311
19.5456	377	24.5456	334	24.5456	333
19.5719	375	24.5719	334	24.5719	342
19.5981	385	24.5981	330	24.5981	334
19.6244	377	24.6244	308	24.6244	319
19.6507	365	24.6507	305	24.6507	340
19.6769	398	24.6769	311	24.6769	302
19.7032	395	24.7032	313	24.7032	315
19.7294	374	24.7294	307	24.7294	317
19.7557	391	24.7557	302	24.7557	327
19.782	381	24.782	334	24.782	313
19.8082	385	24.8082	291	24.8082	318
19.8345	401	24.8345	328	24.8345	334
19.8607	387	24.8607	288	24.8607	307
19.887	384	24.887	307	24.887	315
19.9133	404	24.9133	298	24.9133	333
19.9395	375	24.9395	311	24.9395	320
19.9658	417	24.9658	335	24.9658	370
19.992	392	24.992	306	24.992	354
20.0183	384	25.0183	302	25.0183	298
20.0446	392	25.0446	316	25.0446	296
20.0708	418	25.0708	305	25.0708	288
20.0971	431	25.0971	313	25.0971	303
20.1234	398	25.1234	285	25.1234	322
20.1496	407	25.1496	287	25.1496	286
20.1759	423	25.1759	276	25.1759	299
20.2021	399	25.2021	301	25.2021	267
20.2284	414	25.2284	290	25.2284	323
20.2547	392	25.2547	319	25.2547	291
20.2809	433	25.2809	269	25.2809	308
20.3072	387	25.3072	314	25.3072	318
20.3334	403	25.3334	297	25.3334	300
20.3597	412	25.3597	289	25.3597	317
20.386	410	25.386	286	25.386	305
20.4122	443	25.4122	273	25.4122	299
20.4385	389	25.4385	256	25.4385	285
20.4647	423	25.4647	289	25.4647	291
20.491	425	25.491	267	25.491	283
20.5173	424	25.5173	288	25.5173	292
20.5435	418	25.5435	289	25.5435	302
20.5698	456	25.5698	260	25.5698	259
20.5961	387	25.5961	275	25.5961	276
20.6223	450	25.6223	283	25.6223	284
20.6486	450	25.6486	312	25.6486	258
20.6748	451	25.6748	279	25.6748	290
20.7011	448	25.7011	284	25.7011	264
20.7274	437	25.7274	274	25.7274	283
20.7536	435	25.7536	286	25.7536	269
20.7799	424	25.7799	282	25.7799	295
20.8061	411	25.8061	265	25.8061	266
20.8324	458	25.8324	269	25.8324	284
20.8587	475	25.8587	267	25.8587	266
20.8849	404	25.8849	271	25.8849	261
20.9112	413	25.9112	250	25.9112	272
20.9374	439	25.9374	239	25.9374	231
20.9637	400	25.9637	272	25.9637	255
20.99	399	25.99	247	25.99	296
21.0162	434	26.0162	283	26.0162	260
21.0425	433	26.0425	238	26.0425	261
21.0687	452	26.0687	270	26.0687	272
21.095	442	26.095	263	26.095	270
21.1213	417	26.1213	244	26.1213	262
21.1475	420	26.1475	229	26.1475	259
21.1738	446	26.1738	276	26.1738	264
21.2	433	26.2	292	26.2	239
21.2263	454	26.2263	278	26.2263	279
21.2526	463	26.2526	268	26.2526	244
21.2788	468	26.2788	265	26.2788	278
21.3051	417	26.3051	242	26.3051	269
21.3313	442	26.3313	280	26.3313	285
21.3576	457	26.3576	253	26.3576	246
21.3839	450	26.3839	246	26.3839	271
21.4101	460	26.4101	253	26.4101	262
21.4364	477	26.4364	246	26.4364	263
21.4626	435	26.4626	270	26.4626	262
21.4889	475	26.4889	266	26.4889	262
21.5152	475	26.5152	248	26.5152	231
21.5414	471	26.5414	243	26.5414	225
21.5677	462	26.5677	234	26.5677	226
21.5939	455	26.5939	261	26.5939	237
21.6202	408	26.6202	244	26.6202	254
21.6465	412	26.6465	227	26.6465	208
21.6727	443	26.6727	251	26.6727	225
21.699	486	26.699	221	26.699	233
21.7252	434	26.7252	240	26.7252	252
21.7515	430	26.7515	235	26.7515	235
21.7778	426	26.7778	246	26.7778	257
21.804	475	26.804	230	26.804	247
21.8303	434	26.8303	228	26.8303	248
21.8565	455	26.8565	267	26.8565	239
21.8828	454	26.8828	268	26.8828	252
21.9091	455	26.9091	241	26.9091	209
21.9353	410	26.9353	227	26.9353	237
21.9616	432	26.9616	219	26.9616	241
21.9879	442	26.9879	212	26.9879	203
22.0141	431	27.0141	237	27.0141	227
22.0404	451	27.0404	236	27.0404	221
22.0666	447	27.0666	256	27.0666	235
22.0929	432	27.0929	202	27.0929	235
22.1192	431	27.1192	219	27.1192	217
22.1454	441	27.1454	224	27.1454	241
22.1717	445	27.1717	225	27.1717	247
22.1979	413	27.1979	223	27.1979	212
22.2242	406	27.2242	244	27.2242	215
22.2505	392	27.2505	215	27.2505	210
22.2767	439	27.2767	224	27.2767	224
22.303	416	27.303	234	27.303	222
22.3292	434	27.3292	210	27.3292	208
22.3555	432	27.3555	194	27.3555	243
22.3818	407	27.3818	209	27.3818	189
22.408	421	27.408	237	27.408	226
22.4343	447	27.4343	231	27.4343	215
22.4606	421	27.4606	233	27.4606	239
22.4868	474	27.4868	230	27.4868	216
22.5131	429	27.5131	230	27.5131	207
22.5393	453	27.5393	226	27.5393	195
22.5656	442	27.5656	200	27.5656	220
22.5919	404	27.5919	244	27.5919	198
22.6181	431	27.6181	205	27.6181	214
22.6444	390	27.6444	218	27.6444	214
22.6706	421	27.6706	187	27.6706	216
22.6969	435	27.6969	205	27.6969	210
22.7232	436	27.7232	235	27.7232	206
22.7494	410	27.7494	226	27.7494	217
22.7757	421	27.7757	218	27.7757	216
22.8019	461	27.8019	221	27.8019	212
22.8282	416	27.8282	217	27.8282	223
22.8544	394	27.8544	193	27.8544	196
22.8807	436	27.8807	202	27.8807	179
22.907	428	27.907	226	27.907	204
22.9332	393	27.9332	205	27.9332	230
22.9595	370	27.9595	197	27.9595	202
22.9858	427	27.9858	187	27.9858	196
23.012	398	28.012	195	28.012	221
23.0383	424	28.0383	208	28.0383	211
23.0645	425	28.0645	215	28.0645	198
23.0908	406	28.0908	198	28.0908	230
23.1171	434	28.1171	217	28.1171	196
23.1433	370	28.1433	192	28.1433	207
23.1696	427	28.1696	177	28.1696	203
23.1958	391	28.1958	189	28.1958	225
23.2221	411	28.2221	205	28.2221	206
23.2484	412	28.2484	200	28.2484	181
23.2746	425	28.2746	185	28.2746	198
23.3009	368	28.3009	190	28.3009	181
23.3271	377	28.3271	204	28.3271	191
23.3534	392	28.3534	200	28.3534	214
23.3797	369	28.3797	184	28.3797	215
23.4059	380	28.4059	207	28.4059	191
23.4322	408	28.4322	187	28.4322	206
23.4584	375	28.4584	212	28.4584	192
23.4847	392	28.4847	193	28.4847	206
23.511	405	28.511	206	28.511	201
23.5372	409	28.5372	212	28.5372	196
23.5635	385	28.5635	182	28.5635	200
23.5897	410	28.5897	193	28.5897	198
23.616	376	28.616	172	28.616	188
23.6423	364	28.6423	185	28.6423	188
23.6685	376	28.6685	174	28.6685	179
23.6948	358	28.6948	176	28.6948	201
23.7211	354	28.7211	206	28.7211	193
23.7473	353	28.7473	185	28.7473	205
23.7736	378	28.7736	183	28.7736	190
23.7998	391	28.7998	204	28.7998	181
23.8261	368	28.8261	191	28.8261	187
23.8524	345	28.8524	177	28.8524	180
23.8786	350	28.8786	190	28.8786	203
23.9049	399	28.9049	178	28.9049	164
23.9311	386	28.9311	184	28.9311	168
23.9574	339	28.9574	207	28.9574	178
23.9837	386	28.9837	196	28.9837	197
24.0099	317	29.0099	180	29.0099	187
24.0362	328	29.0362	180	29.0362	197
24.0624	378	29.0624	185	29.0624	181
24.0887	351	29.0887	166	29.0887	193
24.115	361	29.115	206	29.115	173
24.1412	342	29.1412	169	29.1412	183
24.1675	353	29.1675	180	29.1675	170
24.1937	353	29.1937	183	29.1937	163
24.22	365	29.22	168	29.22	174
24.2463	347	29.2463	170	29.2463	164
24.2725	383	29.2725	154	29.2725	187
24.2988	335	29.2988	166	29.2988	181
24.3251	343	29.3251	181	29.3251	168
24.3513	346	29.3513	186	29.3513	186
24.3776	331	29.3776	212	29.3776	180
24.4038	358	29.4038	181	29.4038	199
24.4301	318	29.4301	196	29.4301	197
24.4564	305	29.4564	165	29.4564	158
24.4826	364	29.4826	172	29.4826	180
24.5089	346	29.5089	175	29.5089	171
24.5351	309	29.5351	187	29.5351	171
24.5614	326	29.5614	169	29.5614	156
24.5877	329	29.5877	189	29.5877	172
24.6139	325	29.6139	160	29.6139	167
24.6402	308	29.6402	178	29.6402	170
24.6664	321	29.6664	175	29.6664	178
24.6927	341	29.6927	172	29.6927	163
24.7189	334	29.7189	168	29.7189	149
24.7452	329	29.7452	201	29.7452	164
24.7715	307	29.7715	162	29.7715	189
24.7977	290	29.7977	171	29.7977	162
24.824	318	29.824	180	29.824	154
24.8503	321	29.8503	171	29.8503	165
24.8765	315	29.8765	173	29.8765	194
24.9028	299	29.9028	159	29.9028	146
24.929	316	29.929	165	29.929	181
24.9553	329	29.9553	155	29.9553	162
24.9816	330	29.9816	172	29.9816	174
25.0078	306	30.0078	171	30.0078	143
25.0341	306	30.0341	158	30.0341	170
25.0603	306	30.0603	173	30.0603	166
25.0866	313	30.0866	171	30.0866	179
25.1129	313	30.1129	178	30.1129	150
25.1391	347	30.1391	179	30.1391	172
25.1654	279	30.1654	165	30.1654	157
25.1916	281	30.1916	156	30.1916	140
25.2179	331	30.2179	153	30.2179	196
25.2442	328	30.2442	180	30.2442	175
25.2704	299	30.2704	184	30.2704	149
25.2967	258	30.2967	162	30.2967	159
25.3229	283	30.3229	184	30.3229	162
25.3492	291	30.3492	164	30.3492	164
25.3755	312	30.3755	169	30.3755	161
25.4017	292	30.4017	206	30.4017	156
25.428	298	30.428	177	30.428	180
25.4542	302	30.4542	178	30.4542	165
25.4805	281	30.4805	190	30.4805	145
25.5068	300	30.5068	159	30.5068	185
25.533	306	30.533	150	30.533	152
25.5593	260	30.5593	164	30.5593	156
25.5856	273	30.5856	162	30.5856	163
25.6118	285	30.6118	166	30.6118	167
25.6381	279	30.6381	131	30.6381	150
25.6643	279	30.6643	147	30.6643	175
25.6906	306	30.6906	154	30.6906	156
25.7169	269	30.7169	148	30.7169	131
25.7431	244	30.7431	154	30.7431	158
25.7694	276	30.7694	172	30.7694	167
25.7956	267	30.7956	145	30.7956	158
25.8219	268	30.8219	141	30.8219	183
25.8482	271	30.8482	159	30.8482	168
25.8744	273	30.8744	155	30.8744	161
25.9007	249	30.9007	147	30.9007	174
25.9269	278	30.9269	168	30.9269	160
25.9532	277	30.9532	162	30.9532	182
25.9795	217	30.9795	164	30.9795	177
26.0057	262	31.0057	160	31.0057	161
26.032	274	31.032	173	31.032	170
26.0582	240	31.0582	143	31.0582	164
26.0845	269	31.0845	165	31.0845	175
26.1108	272	31.1108	153	31.1108	130
26.137	283	31.137	165	31.137	151
26.1633	299	31.1633	144	31.1633	145
26.1896	257	31.1896	147	31.1896	166
26.2158	270	31.2158	180	31.2158	162
26.2421	237	31.2421	146	31.2421	143
26.2683	265	31.2683	164	31.2683	138
26.2946	259	31.2946	184	31.2946	138
26.3209	250	31.3209	168	31.3209	159
26.3471	254	31.3471	175	31.3471	137
26.3734	249	31.3734	164	31.3734	148
26.3996	238	31.3996	135	31.3996	139
26.4259	219	31.4259	169	31.4259	140
26.4521	217	31.4521	150	31.4521	141
26.4784	264	31.4784	131	31.4784	135
26.5047	254	31.5047	154	31.5047	151
26.5309	258	31.5309	160	31.5309	141
26.5572	266	31.5572	161	31.5572	136
26.5834	263	31.5834	132	31.5834	146
26.6097	254	31.6097	145	31.6097	142
26.636	246	31.636	159	31.636	143
26.6622	226	31.6622	152	31.6622	147
26.6885	242	31.6885	144	31.6885	165
26.7148	238	31.7148	159	31.7148	143
26.741	259	31.741	152	31.741	136
26.7673	229	31.7673	143	31.7673	153
26.7935	215	31.7935	134	31.7935	146
26.8198	255	31.8198	160	31.8198	150
26.8461	210	31.8461	152	31.8461	151
26.8723	220	31.8723	145	31.8723	168
26.8986	217	31.8986	151	31.8986	131
26.9248	211	31.9248	164	31.9248	140
26.9511	238	31.9511	168	31.9511	154
26.9774	213	31.9774	148	31.9774	143
27.0036	263	32.0036	153	32.0036	137
27.0299	222	32.0299	130	32.0299	156
27.0561	232	32.0561	138	32.0561	126
27.0824	220	32.0824	157	32.0824	143
27.1087	227	32.1087	157	32.1087	153
27.1349	204	32.1349	146	32.1349	137
27.1612	214	32.1612	148	32.1612	154
27.1874	213	32.1874	143	32.1874	151
27.2137	227	32.2137	134	32.2137	124
27.24	221	32.24	149	32.24	127
27.2662	239	32.2662	149	32.2662	144
27.2925	218	32.2925	157	32.2925	131
27.3188	232	32.3188	140	32.3188	130
27.345	203	32.345	139	32.345	145
27.3713	222	32.3713	166	32.3713	135
27.3975	230	32.3975	132	32.3975	143
27.4238	204	32.4238	144	32.4238	131
27.4501	225	32.45	142	32.45	157
27.4763	216	32.4763	154	32.4763	137
27.5026	215	32.5026	154	32.5026	150
27.5288	237	32.5288	139	32.5288	131
27.5551	212	32.5551	142	32.5551	147
27.5814	224	32.5814	144	32.5814	140
27.6076	223	32.6076	133	32.6076	154
27.6339	226	32.6339	159	32.6339	126
27.6601	219	32.6601	152	32.6601	142
27.6864	211	32.6864	139	32.6864	124
27.7127	201	32.7127	135	32.7127	145
27.7389	228	32.7389	139	32.7389	141
27.7652	202	32.7652	156	32.7652	132
27.7914	195	32.7914	162	32.7914	128
27.8177	206	32.8177	128	32.8177	108
27.844	212	32.844	143	32.844	124
27.8702	192	32.8702	156	32.8702	142
27.8965	191	32.8965	110	32.8965	126
27.9227	198	32.9227	162	32.9227	120
27.949	193	32.949	123	32.949	149
27.9753	203	32.9753	156	32.9753	132
28.0015	215	33.0015	125	33.0015	132
28.0278	217	33.0278	123	33.0278	135
28.0541	201	33.054	134	33.054	157
28.0803	190	33.0803	117	33.0803	132
28.1066	206	33.1066	129	33.1066	138
28.1328	182	33.1328	140	33.1328	127
28.1591	206	33.1591	127	33.1591	133
28.1853	181	33.1853	140	33.1853	121
28.2116	181	33.2116	130	33.2116	130
28.2379	206	33.2379	137	33.2379	114
28.2641	202	33.2641	137	33.2641	152
28.2904	195	33.2904	139	33.2904	120
28.3166	195	33.3167	148	33.3167	121
28.3429	205	33.3429	151	33.3429	128
28.3692	191	33.3692	148	33.3692	150
28.3954	216	33.3954	125	33.3954	148
28.4217	200	33.4217	115	33.4217	147
28.4479	187	33.4479	134	33.4479	137
28.4742	220	33.4742	136	33.4742	126
28.5005	194	33.5005	128	33.5005	131
28.5267	202	33.5267	130	33.5267	146
28.553	184	33.553	111	33.553	114
28.5793	198	33.5793	145	33.5793	122
28.6055	183	33.6055	123	33.6055	126
28.6318	187	33.6318	133	33.6318	145
28.658	210	33.658	138	33.658	123
28.6843	187	33.6843	162	33.6843	123
28.7106	184	33.7106	129	33.7106	117
28.7368	174	33.7368	130	33.7368	139
28.7631	206	33.7631	131	33.7631	132
28.7893	184	33.7893	122	33.7893	110
28.8156	181	33.8156	124	33.8156	129
28.8419	158	33.8419	136	33.8419	132
28.8681	175	33.8681	130	33.8681	132
28.8944	190	33.8944	141	33.8944	115
28.9206	172	33.9206	119	33.9206	143
28.9469	178	33.9469	140	33.9469	110
28.9732	188	33.9732	123	33.9732	130
28.9994	183	33.9994	122	33.9994	125
29.0257	178	34.0257	129	34.0257	118
29.052	198	34.0519	128	34.0519	129
29.0782	173	34.0782	146	34.0782	127
29.1045	201	34.1045	128	34.1045	120
29.1307	161	34.1307	140	34.1307	120
29.157	180	34.157	141	34.157	118
29.1833	181	34.1833	132	34.1833	116
29.2095	153	34.2095	135	34.2095	142
29.2358	165	34.2358	118	34.2358	116
29.262	196	34.262	110	34.262	127
29.2883	157	34.2883	130	34.2883	118
29.3146	171	34.3145	121	34.3145	123
29.3408	162	34.3408	122	34.3408	119
29.3671	170	34.3671	131	34.3671	118
29.3933	171	34.3933	146	34.3933	131
29.4196	155	34.4196	140	34.4196	126
29.4459	192	34.4459	137	34.4459	124
29.4721	177	34.4721	120	34.4721	111
29.4984	156	34.4984	136	34.4984	129
29.5246	134	34.5246	139	34.5246	126
29.5509	177	34.5509	133	34.5509	127
29.5772	162	34.5772	116	34.5772	118
29.6034	161	34.6034	130	34.6034	104
29.6297	168	34.6297	130	34.6297	115
29.6559	172	34.6559	126	34.6559	117
29.6822	161	34.6822	135	34.6822	127
29.7085	163	34.7085	125	34.7085	115
29.7347	157	34.7347	152	34.7347	127
29.761	181	34.761	122	34.761	116
29.7872	160	34.7872	122	34.7872	116
29.8135	159	34.8135	117	34.8135	112
29.8398	156	34.8398	122	34.8398	118
29.866	158	34.866	125	34.866	123
29.8923	138	34.8923	130	34.8923	121
29.9185	160	34.9186	109	34.9186	102
29.9448	153	34.9448	115	34.9448	116
29.9711	141	34.9711	115	34.9711	124
29.9973	135	34.9973	118	34.9973	134
30.0236	171	35.0236	115	35.0236	97
30.0498	178	35.0498	125	35.0498	119
30.0761	147	35.0761	124	35.0761	107
30.1024	171	35.1024	123	35.1024	116
30.1286	162	35.1286	125	35.1286	123
30.1549	166	35.1549	125	35.1549	99
30.1811	160	35.1812	108	35.1812	114
30.2074	176	35.2074	136	35.2074	125
30.2337	136	35.2337	112	35.2337	121
30.2599	144	35.2599	113	35.2599	116
30.2862	140	35.2862	129	35.2862	118
30.3124	156	35.3124	124	35.3124	131
30.3387	168	35.3387	114	35.3387	132
30.365	139	35.365	121	35.365	105
30.3912	161	35.3912	114	35.3912	108
30.4175	138	35.4175	118	35.4175	103
30.4438	163	35.4438	119	35.4438	123
30.47	140	35.47	109	35.47	95
30.4963	147	35.4963	124	35.4963	109
30.5225	152	35.5225	109	35.5225	128
30.5488	153	35.5488	101	35.5488	117
30.5751	147	35.5751	116	35.5751	114
30.6013	187	35.6013	116	35.6013	113
30.6276	152	35.6276	112	35.6276	111
30.6538	133	35.6538	136	35.6538	113
30.6801	148	35.6801	113	35.6801	117
30.7064	155	35.7064	115	35.7064	113
30.7326	130	35.7326	116	35.7326	97
30.7589	169	35.7589	127	35.7589	107
30.7851	128	35.7851	128	35.7851	100
30.8114	158	35.8114	124	35.8114	110
30.8377	145	35.8377	101	35.8377	105
30.8639	159	35.8639	109	35.8639	102
30.8902	153	35.8902	117	35.8902	118
30.9165	144	35.9164	102	35.9164	119
30.9427	161	35.9427	106	35.9427	106
30.969	157	35.969	114	35.969	133
30.9952	152	35.9952	135	35.9952	120
31.0215	174	36.0215	122	36.0215	113
31.0478	130	36.0478	130	36.0478	103
31.074	153	36.074	100	36.074	110
31.1003	150	36.1003	124	36.1003	116
31.1265	159	36.1265	122	36.1265	96
31.1528	144	36.1528	101	36.1528	123
31.1791	137	36.179	126	36.179	93
31.2053	156	36.2053	102	36.2053	113
31.2316	141	36.2316	104	36.2316	126
31.2578	154	36.2578	135	36.2578	125
31.2841	162	36.2841	120	36.2841	105
31.3104	152	36.3104	110	36.3104	116
31.3366	150	36.3366	118	36.3366	108
31.3629	146	36.3629	108	36.3629	98
31.3891	136	36.3891	110	36.3891	117
31.4154	150	36.4154	119	36.4154	100
31.4417	146	36.4417	104	36.4417	91
31.4679	120	36.4679	112	36.4679	112
31.4942	131	36.4942	118	36.4942	105
31.5204	127	36.5204	96	36.5204	98
31.5467	156	36.5467	116	36.5467	95
31.573	153	36.573	101	36.573	114
31.5992	139	36.5992	117	36.5992	114
31.6255	135	36.6255	93	36.6255	138
31.6517	126	36.6517	122	36.6517	127
31.678	150	36.678	107	36.678	111
31.7043	136	36.7043	104	36.7043	89
31.7305	131	36.7305	101	36.7305	109
31.7568	150	36.7568	108	36.7568	82
31.783	143	36.7831	89	36.7831	90
31.8093	146	36.8093	102	36.8093	98
31.8356	157	36.8356	116	36.8356	102
31.8618	123	36.8618	88	36.8618	102
31.8881	133	36.8881	86	36.8881	102
31.9143	143	36.9143	94	36.9143	93
31.9406	155	36.9406	97	36.9406	101
31.9669	134	36.9669	101	36.9669	102
31.9931	146	36.9931	111	36.9931	100
32.0194	155	37.0194	93	37.0194	114
32.0457	151	37.0457	104	37.0457	87
32.0719	147	37.0719	95	37.0719	103
32.0982	143	37.0982	103	37.0982	104
32.1244	142	37.1244	117	37.1244	107
32.1507	142	37.1507	115	37.1507	109
32.1769	133	37.1769	97	37.1769	99
32.2032	127	37.2032	87	37.2032	109
32.2295	146	37.2295	96	37.2295	112
32.2557	136	37.2557	118	37.2557	94
32.282	130	37.282	97	37.282	119
32.3083	124	37.3083	107	37.3083	106
32.3345	139	37.3345	102	37.3345	103
32.3608	126	37.3608	112	37.3608	102
32.387	137	37.387	112	37.387	118
32.4133	132	37.4133	114	37.4133	107
32.4396	136	37.4396	96	37.4396	93
32.4658	121	37.4658	110	37.4658	113
32.4921	109	37.4921	90	37.4921	104
32.5183	147	37.5183	116	37.5183	95
32.5446	139	37.5446	103	37.5446	102
32.5709	138	37.5709	89	37.5709	106
32.5971	133	37.5971	106	37.5971	101
32.6234	139	37.6234	95	37.6234	116
32.6497	136	37.6497	112	37.6497	92
32.6759	123	37.6759	105	37.6759	91
32.7022	135	37.7022	116	37.7022	82
32.7284	125	37.7284	96	37.7284	77
32.7547	130	37.7547	91	37.7547	93
32.7809	121	37.7809	104	37.7809	91
32.8072	125	37.8072	100	37.8072	100
32.8335	125	37.8335	100	37.8335	96
32.8597	118	37.8597	83	37.8597	83
32.886	134	37.886	84	37.886	105
32.9123	121	37.9123	113	37.9123	105
32.9385	143	37.9385	98	37.9385	87
32.9648	125	37.9648	107	37.9648	92
32.991	137	37.991	120	37.991	104
33.0173	138	38.0173	102	38.0173	92
33.0436	115	38.0436	94	38.0436	92
33.0698	126	38.0698	80	38.0698	100
33.0961	103	38.0961	78	38.0961	91
33.1223	139	38.1223	93	38.1223	93
33.1486	119	38.1486	92	38.1486	100
33.1749	117	38.1749	112	38.1749	102
33.2011	154	38.2011	97	38.2011	103
33.2274	116	38.2274	80	38.2274	103
33.2536	134	38.2536	98	38.2536	99
33.2799	143	38.2799	84	38.2799	97
33.3062	111	38.3062	101	38.3062	99
33.3324	122	38.3324	87	38.3324	96
33.3587	125	38.3587	94	38.3587	106
33.3849	121	38.3849	115	38.3849	105
33.4112	133	38.4112	95	38.4112	99
33.4375	132	38.4375	94	38.4375	98
33.4637	130	38.4637	83	38.4637	91
33.49	125	38.49	87	38.49	77
33.5162	120	38.5162	89	38.5162	95
33.5425	109	38.5425	82	38.5425	74
33.5688	119	38.5688	108	38.5688	100
33.595	132	38.595	96	38.595	93
33.6213	127	38.6213	91	38.6213	89
33.6476	125	38.6476	86	38.6476	72
33.6738	123	38.6738	97	38.6738	91
33.7001	127	38.7001	93	38.7001	98
33.7263	144	38.7263	84	38.7263	83
33.7526	107	38.7526	101	38.7526	73
33.7788	125	38.7788	78	38.7788	104
33.8051	139	38.8051	71	38.8051	69
33.8314	134	38.8314	95	38.8314	102
33.8576	105	38.8576	90	38.8576	74
33.8839	125	38.8839	89	38.8839	107
33.9102	110	38.9102	93	38.9102	88
33.9364	127	38.9364	123	38.9364	108
33.9627	113	38.9627	95	38.9627	93
33.9889	114	38.9889	87	38.9889	91
34.0152	119	39.0152	86	39.0152	87
34.0414	109	39.0414	91	39.0414	86
34.0677	121	39.0677	86	39.0677	102
34.094	99	39.094	98	39.094	91
34.1202	112	39.1202	77	39.1202	86
34.1465	121	39.1465	87	39.1465	88
34.1728	123	39.1728	82	39.1728	73
34.199	129	39.199	89	39.199	85
34.2253	105	39.2253	89	39.2253	99
34.2515	105	39.2515	102	39.2515	100
34.2778	116	39.2778	81	39.2778	80
34.3041	126	39.3041	93	39.3041	88
34.3303	99	39.3303	92	39.3303	88
34.3566	111	39.3566	86	39.3566	90
34.3828	121	39.3828	95	39.3828	98
34.4091	122	39.4091	86	39.4091	82
34.4354	103	39.4354	87	39.4354	100
34.4616	110	39.4616	83	39.4616	77
34.4879	107	39.4879	82	39.4879	100
34.5142	128	39.5142	93	39.5142	109
34.5404	117	39.5404	87	39.5404	73
34.5667	143	39.5667	86	39.5667	71
34.5929	108	39.5929	96	39.5929	86
34.6192	124	39.6192	96	39.6192	73
34.6454	126	39.6454	97	39.6454	75
34.6717	98	39.6717	83	39.6717	74
34.698	128	39.698	64	39.698	102
34.7242	113	39.7242	85	39.7242	73
34.7505	103	39.7505	77	39.7505	97
34.7767	110	39.7767	85	39.7767	66
34.803	115	39.803	87	39.803	81
34.8293	117	39.8293	81	39.8293	86
34.8555	122	39.8555	86	39.8555	88
34.8818	115	39.8818	81	39.8818	78
34.9081	152	39.9081	90	39.9081	80
34.9343	115	39.9343	84	39.9343	72
34.9606	123	39.9606	85	39.9606	91
34.9868	127	39.9868	82	39.9868	90
35.0131	108
35.0394	103
35.0656	101
35.0919	97
35.1181	111
35.1444	127
35.1707	112
35.1969	107
35.2232	133
35.2494	131
35.2757	122
35.302	125
35.3282	108
35.3545	101
35.3807	129
35.407	137
35.4333	120
35.4595	120
35.4858	120
35.5121	110
35.5383	115
35.5646	119
35.5908	125
35.6171	106
35.6433	122
35.6696	99
35.6959	126
35.7221	117
35.7484	125
35.7747	108
35.8009	115
35.8272	99
35.8534	105
35.8797	106
35.906	112
35.9322	104
35.9585	120
35.9847	101
36.011	91
36.0373	114
36.0635	113
36.0898	118
36.116	105
36.1423	100
36.1686	109
36.1948	106
36.2211	87
36.2473	99
36.2736	101
36.2999	102
36.3261	103
36.3524	115
36.3787	124
36.4049	114
36.4312	106
36.4574	105
36.4837	103
36.51	106
36.5362	100
36.5625	101
36.5887	111
36.615	126
36.6412	106
36.6675	106
36.6938	118
36.72	99
36.7463	101
36.7726	90
36.7988	89
36.8251	110
36.8513	95
36.8776	75
36.9039	99
36.9301	107
36.9564	103
36.9826	99
37.0089	104
37.0352	90
37.0614	99
37.0877	93
37.1139	104
37.1402	111
37.1665	99
37.1927	88
37.219	92
37.2452	90
37.2715	105
37.2978	99
37.324	96
37.3503	100
37.3766	110
37.4028	92
37.4291	86
37.4553	96
37.4816	115
37.5078	94
37.5341	91
37.5604	113
37.5866	101
37.6129	113
37.6392	103
37.6654	93
37.6917	101
37.7179	105
37.7442	92
37.7705	92
37.7967	114
37.823	91
37.8492	105
37.8755	106
37.9018	91
37.928	94
37.9543	92
37.9805	86
38.0068	95
38.0331	97
38.0593	89
38.0856	109
38.1118	80
38.1381	81
38.1644	98
38.1906	87
38.2169	87
38.2431	104
38.2694	76
38.2957	85
38.3219	99
38.3482	103
38.3745	91
38.4007	96
38.427	105
38.4532	107
38.4795	88
38.5057	104
38.532	82
38.5583	99
38.5845	87
38.6108	76
38.6371	98
38.6633	102
38.6896	74
38.7158	77
38.7421	90
38.7684	77
38.7946	99
38.8209	70
38.8471	99
38.8734	86
38.8997	93
38.9259	85
38.9522	89
38.9784	96
39.0047	83
39.031	90
39.0572	103
39.0835	84
39.1097	91
39.136	95
39.1623	94
39.1885	90
39.2148	80
39.2411	76
39.2673	79
39.2936	93
39.3198	106
39.3461	80
39.3723	95
39.3986	91
39.4249	81
39.4511	70
39.4774	94
39.5037	76
39.5299	86
39.5562	85
39.5824	85
39.6087	76
39.635	90
39.6612	83
39.6875	88
39.7137	97
39.74	86
39.7663	87
39.7925	95
39.8188	58
39.845	89
39.8713	92
39.8976	72
39.9238	62
39.9501	66
39.9763	73
40.0026	87
40.0289	82
40.0551	98
40.0814	85
40.1076	94
40.1339	84
40.1602	83
40.1864	73
40.2127	92
40.239	75
40.2652	81
40.2915	94
40.3177	74
40.344	75
40.3702	91
40.3965	64
40.4228	77
40.449	79
40.4753	69
40.5016	77
40.5278	67
40.5541	79
40.5803	94
40.6066	73
40.6329	87
40.6591	74
40.6854	74
40.7116	82
40.7379	81
40.7642	77
40.7904	80
40.8167	58
40.8429	66
40.8692	82
40.8955	78
40.9217	74
40.948	76
40.9742	73
41.0005	70
41.0268	89
41.053	68
41.0793	79
41.1056	66
41.1318	87
41.1581	72
41.1843	56
41.2106	80
41.2368	93
41.2631	89
41.2894	87
41.3156	88
41.3419	76
41.3681	77
41.3944	85
41.4207	80
41.4469	83
41.4732	81
41.4995	71
41.5257	87
41.552	63
41.5782	80
41.6045	67
41.6308	94
41.657	71
41.6833	74
41.7095	70
41.7358	77
41.7621	87
41.7883	88
41.8146	92
41.8408	86
41.8671	81
41.8934	83
41.9196	82
41.9459	62
41.9721	67
41.9984	81
42.0247	86
42.0509	81
42.0772	80
42.1035	98
42.1297	86
42.156	66
42.1822	84
42.2085	73
42.2347	81
42.261	69
42.2873	79
42.3135	87
42.3398	78
42.3661	73
42.3923	69
42.4186	71
42.4448	78
42.4711	70
42.4974	63
42.5236	89
42.5499	78
42.5761	109
42.6024	61
42.6287	85
42.6549	64
42.6812	70
42.7074	77
42.7337	86
42.76	73
42.7862	94
42.8125	77
42.8387	66
42.865	77
42.8913	68
42.9175	70
42.9438	72
42.9701	84
42.9963	78
43.0226	78
43.0488	71
43.0751	76
43.1013	63
43.1276	81
43.1539	85
43.1801	59
43.2064	89
43.2326	83
43.2589	70
43.2852	81
43.3114	86
43.3377	73
43.364	74
43.3902	89
43.4165	80
43.4427	82
43.469	73
43.4953	77
43.5215	91
43.5478	69
43.574	104
43.6003	87
43.6266	86
43.6528	82
43.6791	97
43.7053	79
43.7316	81
43.7579	71
43.7841	70
43.8104	83
43.8366	68
43.8629	56
43.8892	76
43.9154	77
43.9417	80
43.968	66
43.9942	87
44.0205	76
44.0467	82
44.073	81
44.0992	68
44.1255	80
44.1518	86
44.178	81
44.2043	86
44.2306	71
44.2568	81
44.2831	81
44.3093	81
44.3356	93
44.3619	67
44.3881	71
44.4144	86
44.4406	95
44.4669	74
44.4932	74
44.5194	73
44.5457	85
44.5719	75
44.5982	74
44.6245	80
44.6507	67
44.677	83
44.7032	69
44.7295	82
44.7558	83
44.782	61
44.8083	80
44.8346	88
44.8608	72
44.8871	76
44.9133	72
44.9396	101
44.9659	77
44.9921	80
45.0184	80
45.0446	73
45.0709	65
45.0971	82
45.1234	75
45.1497	74
45.1759	75
45.2022	66
45.2285	76
45.2547	92
45.281	80
45.3072	66
45.3335	81
45.3598	80
45.386	77
45.4123	65
45.4385	73
45.4648	64
45.4911	71
45.5173	85
45.5436	94
45.5698	81
45.5961	81
45.6224	74
45.6486	75
45.6749	85
45.7011	72
45.7274	87
45.7537	76
45.7799	89
45.8062	60
45.8325	77
45.8587	85
45.885	78
45.9112	68
45.9375	85
45.9637	72
45.99	73
46.0163	75
46.0425	76
46.0688	77
46.0951	82
46.1213	70
46.1476	72
46.1738	85
46.2001	72
46.2264	66
46.2526	85
46.2789	87
46.3051	74
46.3314	63
46.3577	83
46.3839	85
46.4102	86
46.4364	80
46.4627	82
46.489	60
46.5152	62
46.5415	82
46.5677	82
46.594	81
46.6203	75
46.6465	64
46.6728	85
46.699	63
46.7253	77
46.7516	70
46.7778	71
46.8041	77
46.8304	70
46.8566	83
46.8829	77
46.9091	90
46.9354	81
46.9616	82
46.9879	74
47.0142	82
47.0404	77
47.0667	73
47.093	66
47.1192	69
47.1455	81
47.1717	65
47.198	77
47.2243	66
47.2505	79
47.2768	74
47.303	56
47.3293	77
47.3556	79
47.3818	76
47.4081	57
47.4343	70
47.4606	68
47.4869	67
47.5131	82
47.5394	92
47.5656	87
47.5919	75
47.6182	73
47.6444	63
47.6707	71
47.697	77
47.7232	61
47.7495	107
47.7757	82
47.802	72
47.8282	80
47.8545	82
47.8808	70
47.907	82
47.9333	60
47.9596	68
47.9858	83
48.0121	77
48.0383	97
48.0646	63
48.0909	87
48.1171	64
48.1434	87
48.1696	67
48.1959	74
48.2222	74
48.2484	67
48.2747	81
48.3009	69
48.3272	73
48.3535	79
48.3797	85
48.406	73
48.4322	77
48.4585	76
48.4848	68
48.511	83
48.5373	65
48.5635	74
48.5898	82
48.6161	76
48.6423	80
48.6686	74
48.6949	61
48.7211	69
48.7474	78
48.7736	79
48.7999	85
48.8261	80
48.8524	83
48.8787	70
48.9049	76
48.9312	72
48.9575	59
48.9837	72
49.01	69
49.0362	66
49.0625	66
49.0888	74
49.115	65
49.1413	78
49.1675	76
49.1938	82
49.2201	71
49.2463	68
49.2726	71
49.2988	77
49.3251	69
49.3514	75
49.3776	68
49.4039	75
49.4301	72
49.4564	60
49.4827	72
49.5089	83
49.5352	63
49.5615	61
49.5877	68
49.614	70
49.6402	84
49.6665	65
49.6927	74
49.719	65
49.7453	63
49.7715	75
49.7978	86
49.824	71
49.8503	70
49.8766	75
49.9028	78
49.9291	78
49.9554	73
49.9816	61
50.0079	62
50.0341	58
50.0604	86
50.0867	81
50.1129	76
50.1392	73
50.1654	72
50.1917	71
50.218	68
50.2442	69
50.2705	67
50.2967	62
50.323	86
50.3493	68
50.3755	64
50.4018	75
50.428	80
50.4543	88
50.4806	82
50.5068	73
50.5331	61
50.5594	81
50.5856	60
50.6119	82
50.6381	76
50.6644	76
50.6906	73
50.7169	70
50.7432	64
50.7694	63
50.7957	67
50.822	65
50.8482	73
50.8745	54
50.9007	69
50.927	68
50.9533	80
50.9795	79
51.0058	61
51.032	50
51.0583	55
51.0846	76
51.1108	73
51.1371	75
51.1633	84
51.1896	66
51.2159	84
51.2421	54
51.2684	68
51.2946	80
51.3209	69
51.3472	52
51.3734	77
51.3997	75
51.426	81
51.4522	57
51.4785	59
51.5047	74
51.531	85
51.5573	72
51.5835	67
51.6098	73
51.636	65
51.6623	84
51.6885	75
51.7148	66
51.7411	65
51.7673	71
51.7936	76
51.8199	77
51.8461	63
51.8724	53
51.8986	70
51.9249	74
51.9512	77
51.9774	63
52.0037	71
52.0299	83
52.0562	75
52.0825	75
52.1087	60
52.135	76
52.1613	73
52.1875	48
52.2138	67
52.24	67
52.2663	67
52.2925	67
52.3188	81
52.3451	69
52.3713	52
52.3976	73
52.4239	63
52.4501	59
52.4764	59
52.5026	78
52.5289	75
52.5551	56
52.5814	82
52.6077	58
52.6339	64
52.6602	72
52.6865	60
52.7127	68
52.739	77
52.7652	74
52.7915	62
52.8178	84
52.844	67
52.8703	59
52.8965	60
52.9228	67
52.9491	71
52.9753	63
53.0016	80
53.0278	67
53.0541	77
53.0804	72
53.1066	70
53.1329	82
53.1591	65
53.1854	80
53.2117	81
53.2379	65
53.2642	64
53.2904	83
53.3167	61
53.343	62
53.3692	66
53.3955	84
53.4218	66
53.448	61
53.4743	80
53.5005	65
53.5268	68
53.5531	75
53.5793	69
53.6056	60
53.6318	63
53.6581	75
53.6844	74
53.7106	74
53.7369	55
53.7631	73
53.7894	70
53.8157	56
53.8419	76
53.8682	66
53.8944	57
53.9207	78
53.947	49
53.9732	70
53.9995	81
54.0258	69
54.052	63
54.0783	46
54.1045	61
54.1308	79
54.157	70
54.1833	75
54.2096	62
54.2358	75
54.2621	70
54.2884	50
54.3146	78
54.3409	68
54.3671	73
54.3934	58
54.4196	77
54.4459	55
54.4722	52
54.4984	68
54.5247	57
54.551	63
54.5772	67
54.6035	59
54.6297	76
54.656	70
54.6823	66
54.7085	56
54.7348	63
54.761	64
54.7873	64
54.8136	64
54.8398	63
54.8661	66
54.8923	81
54.9186	61
54.9449	62
54.9711	81
54.9974	71
55.0237	71
55.0499	71
55.0762	66
55.1024	75
55.1287	51
55.1549	62
55.1812	57
55.2075	77
55.2337	73
55.26	58
55.2863	59
55.3125	49
55.3388	63
55.365	76
55.3913	72
55.4176	93
55.4438	81
55.4701	70
55.4963	55
55.5226	59
55.5489	86
55.5751	58
55.6014	57
55.6276	57
55.6539	71
55.6802	67
55.7064	48
55.7327	60
55.7589	71
55.7852	56
55.8115	72
55.8377	53
55.864	62
55.8903	65
55.9165	74
55.9428	80
55.969	62
55.9953	59
56.0215	61
56.0478	55
56.0741	78
56.1003	57
56.1266	81
56.1529	77
56.1791	65
56.2054	66
56.2316	71
56.2579	70
56.2841	80
56.3104	67
56.3367	62
56.3629	62
56.3892	56
56.4155	57
56.4417	80
56.468	70
56.4942	61
56.5205	65
56.5468	76
56.573	47
56.5993	83
56.6255	58
56.6518	62
56.6781	77
56.7043	84
56.7306	64
56.7568	82
56.7831	78
56.8094	69
56.8356	76
56.8619	56
56.8882	60
56.9144	54
56.9407	79
56.9669	62
56.9932	76
57.0194	65
57.0457	74
57.072	60
57.0982	74
57.1245	61
57.1508	75
57.177	66
57.2033	64
57.2295	67
57.2558	64
57.2821	56
57.3083	56
57.3346	66
57.3608	77
57.3871	64
57.4134	61
57.4396	67
[truncated: 97 more rows]

## Sheet: Figure3d
SPCS SP film-Abs		SPCS MC film-Abs		SPCS MC film-PL
wavelength (nm)	intensity	wavelength (nm)	intensity	wavelength (nm)	intensity
650	0.751	650	0.833	365	0.00911
649	0.751	649	0.835	366	0.00798
648	0.751	648	0.838	367	0.00628
647	0.75	647	0.841	368	0.00697
646	0.749	646	0.845	369	0.00678
645	0.748	645	0.849	370	0.00653
644	0.747	644	0.852	371	0.00609
643	0.746	643	0.856	372	0.00653
642	0.745	642	0.859	373	0.00484
641	0.743	641	0.862	374	0.00452
640	0.741	640	0.866	375	0.00622
639	0.739	639	0.869	376	0.00471
638	0.737	638	0.872	377	0.00421
637	0.735	637	0.875	378	0.0044
636	0.733	636	0.878	379	0.00477
635	0.73	635	0.881	380	0.0049
634	0.728	634	0.884	381	0.00389
633	0.725	633	0.887	382	0.00515
632	0.722	632	0.89	383	0.00534
631	0.719	631	0.893	384	0.00327
630	0.716	630	0.896	385	0.00333
629	0.713	629	0.899	386	0.00396
628	0.71	628	0.902	387	0.00666
627	0.707	627	0.905	388	0.0032
626	0.703	626	0.908	389	0.00546
625	0.7	625	0.912	390	0.00496
624	0.697	624	0.915	391	0.00697
623	0.694	623	0.919	392	0.00371
622	0.69	622	0.923	393	0.00641
621	0.687	621	0.927	394	0.00509
620	0.684	620	0.931	395	0.00377
619	0.68	619	0.935	396	0.00421
618	0.677	618	0.94	397	0.00534
617	0.674	617	0.945	398	0.00408
616	0.67	616	0.951	399	0.00408
615	0.667	615	0.956	400	0.00553
614	0.664	614	0.962	401	0.00528
613	0.661	613	0.968	402	0.0044
612	0.658	612	0.974	403	0.00477
611	0.655	611	0.98	404	0.00389
610	0.652	610	0.986	405	0.00609
609	0.649	609	0.993	406	0.00597
608	0.647	608	1	407	0.00364
607	0.644	607	1.007	408	0.00634
606	0.641	606	1.015	409	0.00546
605	0.639	605	1.022	410	0.00659
604	0.636	604	1.03	411	0.00842
603	0.633	603	1.037	412	0.00697
602	0.631	602	1.044	413	0.00647
601	0.629	601	1.05	414	0.00829
600	0.626	600	1.056	415	0.00873
599	0.624	599	1.062	416	0.00678
598	0.622	598	1.068	417	0.00659
597	0.62	597	1.074	418	0.00879
596	0.618	596	1.081	419	0.00986
595	0.616	595	1.087	420	0.00892
594	0.614	594	1.093	421	0.00999
593	0.612	593	1.098	422	0.00892
592	0.61	592	1.103	423	0.00842
591	0.608	591	1.107	424	0.00936
590	0.607	590	1.111	425	0.01086
589	0.605	589	1.114	426	0.0076
588	0.603	588	1.117	427	0.00798
587	0.602	587	1.12	428	0.00672
586	0.6	586	1.122	429	0.00842
585	0.598	585	1.123	430	0.00534
584	0.597	584	1.124	431	0.00615
583	0.595	583	1.124	432	0.00672
582	0.593	582	1.124	433	0.00685
581	0.592	581	1.123	434	0.00766
580	0.59	580	1.121	435	0.01049
579	0.589	579	1.119	436	0.00584
578	0.587	578	1.116	437	0.00672
577	0.586	577	1.113	438	0.00735
576	0.584	576	1.11	439	0.00722
575	0.583	575	1.106	440	0.00628
574	0.582	574	1.102	441	0.00779
573	0.58	573	1.098	442	0.00798
572	0.579	572	1.094	443	0.00609
571	0.578	571	1.089	444	0.00534
570	0.576	570	1.084	445	0.00735
569	0.575	569	1.078	446	0.00816
568	0.574	568	1.073	447	0.00653
567	0.573	567	1.067	448	0.0071
566	0.572	566	1.061	449	0.00672
565	0.57	565	1.055	450	0.00578
564	0.569	564	1.049	451	0.00603
563	0.568	563	1.044	452	0.00672
562	0.567	562	1.038	453	0.00735
561	0.566	561	1.032	454	0.00647
560	0.565	560	1.026	455	0.00609
559	0.565	559	1.02	456	0.00528
558	0.564	558	1.013	457	0.00383
557	0.563	557	1.007	458	0.00546
556	0.562	556	1	459	0.00496
555	0.561	555	0.994	460	0.00414
554	0.56	554	0.988	461	0.0059
553	0.56	553	0.981	462	0.00352
552	0.559	552	0.975	463	0.0044
551	0.558	551	0.969	464	0.00553
550	0.557	550	0.962	465	0.00402
549	0.557	549	0.956	466	0.00691
548	0.556	548	0.949	467	0.00421
547	0.555	547	0.942	468	0.00402
546	0.554	546	0.935	469	0.00402
545	0.554	545	0.928	470	0.00371
544	0.553	544	0.921	471	0.00295
543	0.552	543	0.914	472	0.00553
542	0.552	542	0.907	473	0.0049
541	0.551	541	0.9	474	0.00314
540	0.551	540	0.893	475	0.00408
539	0.55	539	0.886	476	0.00358
538	0.55	538	0.878	477	0.00408
537	0.549	537	0.871	478	0.00427
536	0.549	536	0.863	479	0.00358
535	0.548	535	0.856	480	0.00389
534	0.548	534	0.849	481	0.00301
533	0.547	533	0.841	482	0.00421
532	0.547	532	0.834	483	0.00301
531	0.547	531	0.827	484	0.00264
530	0.546	530	0.82	485	0.00471
529	0.546	529	0.813	486	0.00333
528	0.546	528	0.805	487	0.0032
527	0.545	527	0.798	488	0.00257
526	0.545	526	0.791	489	0.00371
525	0.545	525	0.784	490	0.00151
524	0.545	524	0.778	491	0.00389
523	0.544	523	0.771	492	0.00201
522	0.544	522	0.765	493	0.0022
521	0.544	521	0.759	494	0.00157
520	0.544	520	0.753	495	0.00195
519	0.544	519	0.747	496	0.0017
518	0.544	518	0.741	497	0.0027
517	0.543	517	0.735	498	0.00283
516	0.543	516	0.73	499	0.00126
515	0.543	515	0.724	500	0.00119
514	0.543	514	0.719	501	0.0022
513	0.543	513	0.714	502	0.00188
512	0.543	512	0.709	503	0.00157
511	0.542	511	0.704	504	0.00182
510	0.542	510	0.699	505	0.00182
509	0.542	509	0.695	506	0.00283
508	0.542	508	0.69	507	0.0027
507	0.542	507	0.685	508	0.000502418
506	0.541	506	0.681	509	0.00163
505	0.541	505	0.676	510	0.00264
504	0.541	504	0.672	511	0.00163
503	0.541	503	0.668	512	0.000879231
502	0.541	502	0.665	513	0.00201
501	0.541	501	0.661	514	0.00195
500	0.541	500	0.657	515	0.000942034
499	0.541	499	0.654	516	0.00182
498	0.541	498	0.65	517	0.000251209
497	0.541	497	0.647	518	0.00207
496	0.541	496	0.643	519	0.00201
495	0.541	495	0.64	520	0.00163
494	0.541	494	0.637	521	0.00257
493	0.541	493	0.634	522	0.00345
492	0.541	492	0.632	523	0
491	0.541	491	0.629	524	0.00144
490	0.541	490	0.626	525	0.001
489	0.541	489	0.624	526	0.00144
488	0.541	488	0.621	527	6.28022e-05
487	0.541	487	0.619	528	0.0017
486	0.542	486	0.617	529	0.00201
485	0.542	485	0.615	530	0.000251209
484	0.542	484	0.613	531	0.001
483	0.542	483	0.611	532	0.000439616
482	0.543	482	0.61	533	0.00214
481	0.543	481	0.608	534	0.000942034
480	0.543	480	0.607	535	0.00138
479	0.543	479	0.605	536	0.00107
478	0.544	478	0.604	537	0.000188407
477	0.544	477	0.602	538	0.001
476	0.544	476	0.601	539	0.000690825
475	0.545	475	0.6	540	0.000942034
474	0.545	474	0.599	541	0.0017
473	0.545	473	0.598	542	0.00151
472	0.546	472	0.598	543	0.0017
471	0.546	471	0.597	544	0.00289
470	0.546	470	0.596	545	0.00207
469	0.547	469	0.595	546	0.000690825
468	0.547	468	0.595	547	0.00214
467	0.548	467	0.594	548	0.00126
466	0.548	466	0.594	549	0.00239
465	0.549	465	0.593	550	0.00201
464	0.549	464	0.593	551	0.00226
463	0.549	463	0.592	552	0.00283
462	0.55	462	0.592	553	0.00207
461	0.55	461	0.592	554	0.00301
460	0.551	460	0.592	555	0.00232
459	0.552	459	0.592	556	0.00226
458	0.552	458	0.592	557	0.00295
457	0.553	457	0.592	558	0.00358
456	0.554	456	0.592	559	0.00458
455	0.554	455	0.592	560	0.0059
454	0.555	454	0.592	561	0.00446
453	0.555	453	0.593	562	0.00521
452	0.556	452	0.593	563	0.0049
451	0.557	451	0.593	564	0.00703
450	0.557	450	0.594	565	0.00672
449	0.558	449	0.595	566	0.00886
448	0.559	448	0.595	567	0.00572
447	0.56	447	0.596	568	0.00729
446	0.561	446	0.596	569	0.00729
445	0.561	445	0.597	570	0.0108
444	0.562	444	0.598	571	0.00955
443	0.563	443	0.598	572	0.01055
442	0.564	442	0.599	573	0.01086
441	0.564	441	0.6	574	0.01325
440	0.565	440	0.601	575	0.01407
439	0.566	439	0.602	576	0.01608
438	0.566	438	0.603	577	0.01903
437	0.567	437	0.604	578	0.0157
436	0.568	436	0.605	579	0.01708
435	0.568	435	0.607	580	0.01941
434	0.569	434	0.609	581	0.02581
433	0.57	433	0.61	582	0.02518
432	0.571	432	0.613	583	0.02462
431	0.571	431	0.615	584	0.03241
430	0.572	430	0.618	585	0.02525
429	0.573	429	0.621	586	0.0309
428	0.574	428	0.625	587	0.03303
427	0.575	427	0.629	588	0.03825
426	0.576	426	0.633	589	0.04088
425	0.577	425	0.638	590	0.04434
424	0.578	424	0.643	591	0.04723
423	0.579	423	0.649	592	0.05056
422	0.581	422	0.655	593	0.05037
421	0.582	421	0.662	594	0.06035
420	0.583	420	0.669	595	0.05947
419	0.584	419	0.676	596	0.06965
418	0.586	418	0.685	597	0.06688
417	0.587	417	0.693	598	0.07166
416	0.588	416	0.702	599	0.07354
415	0.589	415	0.71	600	0.08321
414	0.591	414	0.719	601	0.08453
413	0.592	413	0.728	602	0.08968
412	0.594	412	0.736	603	0.09609
411	0.595	411	0.745	604	0.09916
410	0.597	410	0.753	605	0.10413
409	0.598	409	0.762	606	0.10997
408	0.6	408	0.77	607	0.11863
407	0.602	407	0.779	608	0.12435
406	0.604	406	0.787	609	0.11876
405	0.606	405	0.794	610	0.13113
404	0.608	404	0.802	611	0.14445
403	0.61	403	0.809	612	0.14828
402	0.612	402	0.816	613	0.15292
401	0.615	401	0.822	614	0.16825
400	0.617	400	0.829	615	0.17346
399	0.62	399	0.835	616	0.18294
398	0.623	398	0.841	617	0.19927
397	0.626	397	0.848	618	0.19588
396	0.629	396	0.854	619	0.20907
395	0.632	395	0.86	620	0.22169
394	0.636	394	0.865	621	0.23519
393	0.64	393	0.87	622	0.24135
392	0.644	392	0.875	623	0.25868
391	0.648	391	0.879	624	0.25988
390	0.653	390	0.884	625	0.26534
389	0.658	389	0.888	626	0.28324
388	0.663	388	0.893	627	0.28318
387	0.669	387	0.898	628	0.30578
386	0.675	386	0.903	629	0.3191
385	0.681	385	0.907	630	0.33053
384	0.687	384	0.912	631	0.34824
383	0.693	383	0.916	632	0.36212
382	0.699	382	0.92	633	0.37732
381	0.705	381	0.923	634	0.40137
380	0.71	380	0.926	635	0.41223
379	0.715	379	0.928	636	0.41807
378	0.719	378	0.929	637	0.45098
377	0.723	377	0.93	638	0.44979
376	0.727	376	0.931	639	0.46744
375	0.731	375	0.932	640	0.48326
374	0.735	374	0.932	641	0.50418
373	0.739	373	0.933	642	0.52578
372	0.743	372	0.934	643	0.54293
371	0.748	371	0.934	644	0.56346
370	0.753	370	0.935	645	0.58375
369	0.759	369	0.936	646	0.59719
368	0.766	368	0.937	647	0.61213
367	0.773	367	0.937	648	0.63298
366	0.779	366	0.938	649	0.6603
365	0.786	365	0.939	650	0.67581
364	0.794	364	0.941	651	0.69798
363	0.802	363	0.943	652	0.70866
362	0.81	362	0.945	653	0.7253
361	0.818	361	0.948	654	0.76926
360	0.827	360	0.952	655	0.76763
359	0.837	359	0.956	656	0.80745
358	0.847	358	0.96	657	0.80198
357	0.857	357	0.965	658	0.82874
356	0.868	356	0.97	659	0.85223
355	0.879	355	0.976	660	0.86253
354	0.891	354	0.983	661	0.88187
353	0.903	353	0.99	662	0.90843
352	0.916	352	0.999	663	0.93236
351	0.93	351	1.008	664	0.9421
350	0.945	350	1.018	665	0.9664
349	0.962	349	1.03	666	0.97676
348	0.98	348	1.043	667	0.96671
347	0.999	347	1.057	668	0.98298
346	1.02	346	1.073	669	0.97802
345	1.042	345	1.091	670	0.98945
344	1.065	344	1.112	671	1
343	1.091	343	1.133	672	0.99931
342	1.118	342	1.157	673	0.9811
341	1.149	341	1.185	674	0.97915
340	1.183	340	1.216	675	0.98172
339	1.221	339	1.25	676	0.95899
338	1.263	338	1.29	677	0.94078
337	1.31	337	1.334	678	0.94605
336	1.361	336	1.383	679	0.9318
335	1.416	335	1.436	680	0.91792
334	1.474	334	1.494	681	0.89016
333	1.539	333	1.556	682	0.8744
332	1.607	332	1.622	683	0.86184
331	1.681	331	1.697	684	0.86127
				685	0.85562
				686	0.82629
				687	0.81838
				688	0.80104
				689	0.78898
				690	0.75193
				691	0.74201
				692	0.72581
				693	0.71054
				694	0.69629
				695	0.67512
				696	0.66702
				697	0.63267
				698	0.62966
				699	0.61414
				700	0.59951
				701	0.58419
				702	0.55988
				703	0.558
				704	0.54594
				705	0.5222
				706	0.51429
				707	0.49407
				708	0.49551
				709	0.47893
				710	0.46763
				711	0.43296
				712	0.44514
				713	0.42203
				714	0.41939
				715	0.40344
				716	0.38203
				717	0.3797
				718	0.363
				719	0.35961
				720	0.34642
				721	0.34233
				722	0.32205
				723	0.32268
				724	0.30208
				725	0.30359
				726	0.28839
				727	0.27375
				728	0.26364
				729	0.26829
				730	0.25711
				731	0.24882
				732	0.23381
				733	0.22917
				734	0.21598
				735	0.21912
				736	0.20919
				737	0.20329
				738	0.18841
				739	0.17792
				740	0.18144
				741	0.17202
				742	0.17051
				743	0.16222
				744	0.16015
				745	0.15129
				746	0.13697
				747	0.13226
				748	0.12931
				749	0.12303
				750	0.12799
				751	0.11845
				752	0.117
				753	0.10972
				754	0.11129
				755	0.10205
				756	0.10004
				757	0.09772
				758	0.09489
				759	0.0937
				760	0.08686
				761	0.0839
				762	0.08284
				763	0.07649
				764	0.07398
				765	0.0726
				766	0.06902
				767	0.06688
				768	0.06783
				769	0.06481
				770	0.06111
				771	0.05508
				772	0.05514
				773	0.05797
				774	0.05627
				775	0.05081
				776	0.05037
				777	0.04641
				778	0.04239
				779	0.04629
				780	0.04126
				781	0.04421
				782	0.03555
				783	0.03831
				784	0.03536
				785	0.03504

## Sheet: Figure3e
CPL-SPCR MC			CPL-SPCS MC
wavelength (nm)	CPL (mdeg)	DC (V)	wavelength (nm)	CPL (mdeg)	DC (V)
880	-16.1854	0.01225	880	38.1782	0.01547
879.5	-16.4628	0.01232	879.5	38.7184	0.01558
879	-16.698	0.01239	879	39.2622	0.01569
878.5	-16.9327	0.01246	878.5	39.7928	0.0158
878	-17.1711	0.01253	878	40.3139	0.0159
877.5	-17.4075	0.01259	877.5	40.8161	0.01599
877	-17.6459	0.01264	877	41.2709	0.01607
876.5	-17.8514	0.0127	876.5	41.6801	0.01615
876	-18.048	0.01277	876	42.0721	0.01622
875.5	-18.2672	0.01282	875.5	42.485	0.0163
875	-18.5225	0.01287	875	42.9057	0.01637
874.5	-18.7269	0.01292	874.5	43.3204	0.01643
874	-18.8759	0.01295	874	43.729	0.01649
873.5	-19.025	0.01299	873.5	44.1272	0.01655
873	-19.1606	0.01302	873	44.507	0.01659
872.5	-19.315	0.01304	872.5	44.8678	0.01664
872	-19.4295	0.01308	872	45.1997	0.01668
871.5	-19.5711	0.01312	871.5	45.5354	0.01673
871	-19.7204	0.01316	871	45.8541	0.01678
870.5	-19.8976	0.0132	870.5	46.1617	0.01683
870	-20.0657	0.01325	870	46.4489	0.01688
869.5	-20.1975	0.0133	869.5	46.7438	0.01695
869	-20.3407	0.01335	869	47.0949	0.01702
868.5	-20.4818	0.0134	868.5	47.4409	0.01709
868	-20.6708	0.01346	868	47.8304	0.01717
867.5	-20.9131	0.01352	867.5	48.2227	0.01725
867	-21.1763	0.01359	867	48.6027	0.01734
866.5	-21.4662	0.01365	866.5	48.9976	0.01743
866	-21.7756	0.01373	866	49.4118	0.01753
865.5	-22.1085	0.01381	865.5	49.8495	0.01763
865	-22.4549	0.0139	865	50.3277	0.01774
864.5	-22.7937	0.01399	864.5	50.8515	0.01787
864	-23.1116	0.01408	864	51.4496	0.018
863.5	-23.4539	0.01417	863.5	52.0291	0.01812
863	-23.7987	0.01426	863	52.6351	0.01824
862.5	-24.1501	0.01436	862.5	53.3035	0.01837
862	-24.5006	0.01446	862	54.0022	0.01851
861.5	-24.8953	0.01456	861.5	54.7029	0.01865
861	-25.3176	0.01466	861	55.4179	0.01879
860.5	-25.7056	0.01478	860.5	56.1795	0.01893
860	-26.1305	0.01489	860	57.0349	0.01908
859.5	-26.5294	0.01499	859.5	57.8531	0.01923
859	-26.9241	0.01511	859	58.6715	0.01938
858.5	-27.3151	0.01523	858.5	59.5704	0.01954
858	-27.7195	0.01536	858	60.474	0.0197
857.5	-28.1523	0.01547	857.5	61.38	0.01986
857	-28.6036	0.01559	857	62.2835	0.02002
856.5	-29.0433	0.01572	856.5	63.2195	0.0202
856	-29.503	0.01586	856	64.1491	0.02037
855.5	-30.0303	0.016	855.5	65.0892	0.02055
855	-30.5985	0.01614	855	66.0931	0.02074
854.5	-31.1993	0.01628	854.5	67.0853	0.02093
854	-31.7531	0.01643	854	68.0851	0.02113
853.5	-32.3078	0.01658	853.5	69.1709	0.02133
853	-32.878	0.01673	853	70.3055	0.02153
852.5	-33.4921	0.01688	852.5	71.4566	0.02174
852	-34.1417	0.01704	852	72.5698	0.02195
851.5	-34.8185	0.0172	851.5	73.6527	0.02216
851	-35.5285	0.01736	851	74.8112	0.02237
850.5	-36.2608	0.01752	850.5	75.9655	0.02259
850	-36.9978	0.01768	850	77.1243	0.02282
849.5	-37.7373	0.01785	849.5	78.3282	0.02304
849	-38.5144	0.01801	849	79.5688	0.02326
848.5	-39.2915	0.01818	848.5	80.8351	0.02349
848	-40.1179	0.01835	848	82.1088	0.02371
847.5	-40.9116	0.01852	847.5	83.404	0.02393
847	-41.684	0.01868	847	84.7197	0.02416
846.5	-42.3904	0.01885	846.5	86.0568	0.02438
846	-43.1487	0.01902	846	87.429	0.0246
845.5	-43.9548	0.01919	845.5	88.7945	0.02484
845	-44.7736	0.01936	845	90.1532	0.02506
844.5	-45.5311	0.01952	844.5	91.5327	0.02529
844	-46.2679	0.0197	844	92.9432	0.02552
843.5	-46.9816	0.01987	843.5	94.336	0.02574
843	-47.7211	0.02004	843	95.7786	0.02596
842.5	-48.4398	0.02021	842.5	97.2447	0.02619
842	-49.2037	0.02039	842	98.7012	0.02641
841.5	-49.9613	0.02056	841.5	100.128	0.02664
841	-50.6852	0.02075	841	101.59	0.02687
840.5	-51.3876	0.02092	840.5	103.039	0.0271
840	-52.1042	0.02108	840	104.427	0.02733
839.5	-52.9207	0.02126	839.5	105.862	0.02756
839	-53.7365	0.02144	839	107.307	0.0278
838.5	-54.6203	0.02162	838.5	108.763	0.02803
838	-55.5106	0.0218	838	110.24	0.02827
837.5	-56.33	0.02198	837.5	111.723	0.02849
837	-57.1341	0.02216	837	113.184	0.02873
836.5	-57.9606	0.02235	836.5	114.64	0.02897
836	-58.8522	0.02254	836	116.08	0.02921
835.5	-59.8425	0.02272	835.5	117.553	0.02945
835	-60.7714	0.0229	835	119.029	0.02969
834.5	-61.703	0.02307	834.5	120.481	0.02993
834	-62.5725	0.02325	834	121.914	0.03015
833.5	-63.3561	0.02343	833.5	123.351	0.03039
833	-64.1041	0.0236	833	124.771	0.03062
832.5	-64.8542	0.02377	832.5	126.187	0.03086
832	-65.6287	0.02394	832	127.641	0.03108
831.5	-66.4282	0.02412	831.5	129.092	0.03131
831	-67.2419	0.0243	831	130.477	0.03153
830.5	-68.0409	0.02446	830.5	131.862	0.03174
830	-68.8345	0.02463	830	133.232	0.03196
829.5	-69.6642	0.0248	829.5	134.548	0.03217
829	-70.4984	0.02494	829	135.802	0.03235
828.5	-71.3243	0.02506	828.5	137.017	0.03251
828	-72.0027	0.02515	828	138.111	0.03263
827.5	-72.4969	0.02521	827.5	138.994	0.03271
827	-72.8166	0.02524	827	139.619	0.03277
826.5	-73.0807	0.02527	826.5	140.117	0.0328
826	-73.3311	0.0253	826	140.51	0.03284
825.5	-73.5057	0.02532	825.5	140.859	0.03286
825	-73.7306	0.02533	825	141.193	0.03287
824.5	-73.9926	0.02533	824.5	141.421	0.03286
824	-74.1762	0.02531	824	141.514	0.03285
823.5	-74.1996	0.02529	823.5	141.459	0.03282
823	-74.151	0.02526	823	141.321	0.03279
822.5	-73.9839	0.02524	822.5	141.146	0.03275
822	-73.8214	0.02522	822	140.942	0.03273
821.5	-73.6526	0.02522	821.5	140.734	0.03271
821	-73.5146	0.02521	821	140.625	0.0327
820.5	-73.4301	0.02522	820.5	140.52	0.03272
820	-73.4561	0.02526	820	140.489	0.03278
819.5	-73.6645	0.02534	819.5	140.696	0.03287
819	-74.0584	0.02545	819	141.189	0.033
818.5	-74.5378	0.02557	818.5	141.933	0.03317
818	-75.0977	0.02571	818	142.826	0.03335
817.5	-75.6963	0.02586	817.5	143.846	0.03353
817	-76.3945	0.02602	817	144.946	0.03374
816.5	-77.1208	0.02619	816.5	146.116	0.03397
816	-77.9281	0.02638	816	147.45	0.0342
815.5	-78.8604	0.0266	815.5	148.971	0.03447
815	-79.8769	0.02681	815	150.676	0.03475
814.5	-80.9814	0.02703	814.5	152.492	0.03503
814	-82.0981	0.02726	814	154.455	0.03532
813.5	-83.2704	0.02749	813.5	156.497	0.03561
813	-84.4561	0.02772	813	158.499	0.03592
812.5	-85.6669	0.02795	812.5	160.489	0.03623
812	-86.8392	0.02819	812	162.584	0.03654
811.5	-87.9969	0.02845	811.5	164.644	0.03684
811	-89.1569	0.02869	811	166.654	0.03715
810.5	-90.3796	0.02894	810.5	168.748	0.03747
810	-91.5805	0.02919	810	170.884	0.03779
809.5	-92.8144	0.02944	809.5	172.956	0.03811
809	-94.0637	0.02969	809	175.037	0.03843
808.5	-95.3329	0.02995	808.5	177.194	0.03876
808	-96.6063	0.03021	808	179.376	0.0391
807.5	-97.9045	0.03048	807.5	181.538	0.03945
807	-99.3066	0.03076	807	183.757	0.0398
806.5	-100.702	0.03104	806.5	186.085	0.04014
806	-102.193	0.03132	806	188.394	0.04051
805.5	-103.721	0.0316	805.5	190.661	0.04087
805	-105.232	0.03188	805	192.975	0.04124
804.5	-106.764	0.03217	804.5	195.323	0.04161
804	-108.416	0.03248	804	197.749	0.04199
803.5	-110.066	0.03278	803.5	200.25	0.04239
803	-111.767	0.0331	803	202.858	0.0428
802.5	-113.46	0.03343	802.5	205.534	0.04321
802	-115.193	0.03376	802	208.152	0.04364
801.5	-117.009	0.0341	801.5	210.868	0.04406
801	-118.992	0.03446	801	213.685	0.0445
800.5	-121.028	0.03482	800.5	216.535	0.04494
800	-123.125	0.03517	800	219.387	0.04538
799.5	-125.158	0.03552	799.5	222.325	0.04582
799	-127.142	0.03588	799	225.303	0.04627
798.5	-129.064	0.03625	798.5	228.242	0.04672
798	-130.984	0.03661	798	231.231	0.04717
797.5	-132.93	0.03698	797.5	234.257	0.04763
797	-134.932	0.03735	797	237.44	0.04809
796.5	-136.92	0.03772	796.5	240.671	0.04855
796	-138.819	0.0381	796	243.976	0.049
795.5	-140.702	0.03847	795.5	247.246	0.04946
795	-142.697	0.03884	795	250.451	0.04991
794.5	-144.72	0.0392	794.5	253.611	0.05037
794	-146.78	0.03957	794	256.818	0.05082
793.5	-148.855	0.03994	793.5	260.033	0.05127
793	-150.88	0.04031	793	263.241	0.05172
792.5	-152.795	0.04067	792.5	266.482	0.05217
792	-154.734	0.04104	792	269.77	0.05262
791.5	-156.678	0.0414	791.5	273.081	0.05307
791	-158.761	0.04177	791	276.329	0.05353
790.5	-160.919	0.04214	790.5	279.619	0.05398
790	-163.085	0.04251	790	282.811	0.05444
789.5	-165.175	0.04287	789.5	285.928	0.0549
789	-167.132	0.04326	789	289.191	0.05537
788.5	-169.275	0.04363	788.5	292.343	0.05583
788	-171.49	0.04401	788	295.559	0.05628
787.5	-173.7	0.04438	787.5	298.867	0.05675
787	-175.806	0.04477	787	302.213	0.05721
786.5	-177.925	0.04514	786.5	305.645	0.05767
786	-180.096	0.04553	786	309.011	0.05814
785.5	-182.331	0.04591	785.5	312.297	0.0586
785	-184.546	0.0463	785	315.521	0.05906
784.5	-186.837	0.04668	784.5	318.805	0.05953
784	-189.118	0.04708	784	322.136	0.06001
783.5	-191.381	0.04747	783.5	325.442	0.06046
783	-193.547	0.04787	783	328.782	0.06092
782.5	-195.584	0.04825	782.5	332.143	0.06138
782	-197.692	0.04863	782	335.518	0.06184
781.5	-199.966	0.04902	781.5	338.984	0.06228
781	-202.381	0.04939	781	342.401	0.06271
780.5	-204.772	0.04977	780.5	345.616	0.06313
780	-206.925	0.05012	780	348.886	0.06357
779.5	-209.113	0.05048	779.5	352.006	0.06398
779	-211.371	0.05083	779	355.042	0.06439
778.5	-213.659	0.05118	778.5	357.97	0.06478
778	-215.757	0.0515	778	360.863	0.06516
777.5	-217.712	0.05183	777.5	363.784	0.06553
777	-219.577	0.05214	777	366.651	0.06588
776.5	-221.439	0.05244	776.5	369.438	0.06624
776	-223.213	0.05274	776	372.131	0.06658
775.5	-224.987	0.05303	775.5	374.734	0.06691
775	-226.797	0.05332	775	377.373	0.06726
774.5	-228.644	0.0536	774.5	379.95	0.0676
774	-230.511	0.05389	774	382.459	0.06795
773.5	-232.205	0.0542	773.5	384.968	0.06828
773	-233.751	0.05449	773	387.404	0.06862
772.5	-235.369	0.05479	772.5	389.879	0.06896
772	-237.013	0.0551	772	392.384	0.06932
771.5	-238.787	0.05543	771.5	394.948	0.06967
771	-240.549	0.05574	771	397.621	0.07006
770.5	-242.34	0.05608	770.5	400.279	0.07043
770	-244.152	0.05642	770	403.083	0.07084
769.5	-246.067	0.05679	769.5	405.952	0.07125
769	-248.142	0.05715	769	408.969	0.0717
768.5	-250.315	0.05754	768.5	412.181	0.07215
768	-252.516	0.05794	768	415.522	0.07261
767.5	-254.763	0.05834	767.5	418.9	0.07308
767	-257.088	0.05878	767	422.298	0.07357
766.5	-259.576	0.05922	766.5	425.644	0.07406
766	-262.167	0.05967	766	429.132	0.07456
765.5	-264.75	0.06012	765.5	432.731	0.07508
765	-267.482	0.06058	765	436.539	0.07562
764.5	-270.348	0.06104	764.5	440.531	0.07616
764	-273.208	0.06154	764	444.599	0.07672
763.5	-276.184	0.06203	763.5	448.715	0.07728
763	-279.237	0.06253	763	452.894	0.07784
762.5	-282.277	0.06304	762.5	457.112	0.07842
762	-285.321	0.06355	762	461.445	0.07901
761.5	-288.541	0.06408	761.5	465.778	0.07959
761	-291.73	0.0646	761	470.121	0.08017
760.5	-294.851	0.06513	760.5	474.496	0.08076
760	-297.948	0.06568	760	478.902	0.08136
759.5	-301.221	0.06621	759.5	483.428	0.08197
759	-304.619	0.06678	759	488.075	0.08259
758.5	-308.002	0.06733	758.5	492.79	0.0832
758	-311.398	0.0679	758	497.48	0.08383
757.5	-314.949	0.06846	757.5	502.157	0.08446
757	-318.437	0.06903	757	506.757	0.08508
756.5	-321.89	0.06962	756.5	511.342	0.08571
756	-325.251	0.07022	756	515.907	0.08637
755.5	-328.684	0.07081	755.5	520.565	0.08702
755	-332.141	0.0714	755	525.341	0.08767
754.5	-335.671	0.072	754.5	530.203	0.08833
754	-339.291	0.07262	754	535.217	0.089
753.5	-342.943	0.07322	753.5	540.219	0.08966
753	-346.614	0.07386	753	545.312	0.09035
752.5	-350.438	0.0745	752.5	550.347	0.09105
752	-354.408	0.07516	752	555.397	0.09173
751.5	-358.32	0.0758	751.5	560.435	0.09242
751	-362.186	0.07645	751	565.357	0.09312
750.5	-366.057	0.07708	750.5	570.388	0.09382
750	-369.957	0.07772	750	575.547	0.09453
749.5	-373.835	0.07837	749.5	580.819	0.09524
749	-377.807	0.07902	749	586.21	0.09594
748.5	-381.949	0.07966	748.5	591.639	0.09664
748	-386.087	0.0803	748	596.986	0.09732
747.5	-390.171	0.08094	747.5	602.324	0.09802
747	-394.223	0.08159	747	607.585	0.0987
746.5	-398.233	0.08224	746.5	612.688	0.09937
746	-402.39	0.08289	746	617.715	0.10006
745.5	-406.516	0.08353	745.5	622.802	0.10074
745	-410.7	0.08418	745	627.928	0.10143
744.5	-414.828	0.08481	744.5	632.929	0.1021
744	-418.78	0.08544	744	637.925	0.10275
743.5	-422.787	0.08605	743.5	642.915	0.10343
743	-426.801	0.08669	743	647.941	0.10407
742.5	-430.788	0.08729	742.5	652.904	0.10473
742	-434.682	0.08791	742	657.796	0.10536
741.5	-438.631	0.08853	741.5	662.564	0.106
741	-442.654	0.08914	741	667.332	0.10661
740.5	-446.519	0.08977	740.5	672.064	0.10723
740	-450.273	0.0904	740	676.875	0.10787
739.5	-454.15	0.091	739.5	681.75	0.10849
739	-458.168	0.09162	739	686.546	0.10912
738.5	-462.045	0.09223	738.5	691.286	0.10973
738	-465.802	0.09285	738	695.912	0.11033
737.5	-469.452	0.09345	737.5	700.455	0.11093
737	-473.077	0.09401	737	704.946	0.11152
736.5	-476.621	0.0946	736.5	709.337	0.11209
736	-480.299	0.09516	736	713.705	0.11267
735.5	-483.999	0.09574	735.5	718.097	0.11324
735	-487.565	0.09629	735	722.392	0.11379
734.5	-491.11	0.09685	734.5	726.532	0.11434
734	-494.607	0.09742	734	730.558	0.11488
733.5	-498.06	0.09797	733.5	734.591	0.11542
733	-501.375	0.09851	733	738.545	0.11596
732.5	-504.596	0.09905	732.5	742.369	0.11648
732	-507.832	0.09957	732	745.971	0.11699
731.5	-511.08	0.10008	731.5	749.351	0.11747
731	-514.234	0.10053	731	752.707	0.11794
730.5	-517.211	0.101	730.5	756.027	0.11839
730	-520.15	0.10142	730	759.254	0.11882
729.5	-522.889	0.1018	729.5	762.318	0.11919
729	-525.348	0.1021	729	765.051	0.1195
728.5	-527.455	0.10234	728.5	767.217	0.11971
728	-529.047	0.10244	728	768.847	0.11984
727.5	-530.005	0.10245	727.5	769.862	0.11986
727	-530.365	0.10243	727	770.324	0.11986
726.5	-530.403	0.10241	726.5	770.384	0.11983
726	-530.274	0.10234	726	770.261	0.11979
725.5	-530.028	0.10226	725.5	769.954	0.1197
725	-529.455	0.10218	725	769.323	0.11962
724.5	-528.681	0.10208	724.5	768.675	0.11952
724	-527.974	0.10198	724	767.791	0.11942
723.5	-527.046	0.10186	723.5	766.983	0.11932
723	-526.048	0.10178	723	766.146	0.11924
722.5	-525.04	0.10171	722.5	765.284	0.11915
722	-524.112	0.10163	722	764.529	0.11908
721.5	-523.505	0.10159	721.5	763.928	0.11905
721	-523.048	0.10159	721	763.57	0.11907
720.5	-522.901	0.10171	720.5	763.512	0.11916
720	-523.177	0.1019	720	763.879	0.11934
719.5	-524.026	0.10223	719.5	764.847	0.11963
719	-525.521	0.10261	719	766.483	0.12
718.5	-527.494	0.10304	718.5	768.495	0.1204
718	-529.822	0.10349	718	770.82	0.12083
717.5	-532.431	0.10399	717.5	773.43	0.1213
717	-535.255	0.10451	717	776.261	0.12179
716.5	-538.304	0.10506	716.5	779.306	0.12231
716	-541.395	0.10562	716	782.54	0.12284
715.5	-544.587	0.10621	715.5	786.072	0.12338
715	-548.016	0.10683	715	789.777	0.12395
714.5	-551.641	0.10746	714.5	793.695	0.12452
714	-555.42	0.10809	714	797.698	0.12514
713.5	-559.299	0.10875	713.5	801.797	0.12577
713	-563.192	0.10941	713	806.072	0.1264
712.5	-567.117	0.11008	712.5	810.33	0.12705
712	-571.088	0.11079	712	814.703	0.12769
711.5	-575.223	0.11148	711.5	819.159	0.12834
711	-579.32	0.1122	711	823.643	0.129
710.5	-583.684	0.11294	710.5	828.178	0.12968
710	-588.119	0.11367	710	832.834	0.13035
709.5	-592.616	0.11442	709.5	837.452	0.13104
709	-597.059	0.11516	709	842.159	0.13172
708.5	-601.569	0.11591	708.5	846.993	0.13242
708	-606.269	0.11668	708	851.852	0.13312
707.5	-611.139	0.11744	707.5	856.747	0.13384
707	-616.041	0.11823	707	861.585	0.13457
706.5	-621.007	0.11905	706.5	866.361	0.13528
706	-626.212	0.11986	706	871.08	0.13602
705.5	-631.541	0.1207	705.5	875.81	0.13675
705	-636.771	0.12156	705	880.506	0.13749
704.5	-642.14	0.12243	704.5	885.155	0.13823
704	-647.579	0.12331	704	890.05	0.13898
703.5	-653.039	0.12419	703.5	895.052	0.13975
703	-658.505	0.12506	703	900.01	0.14053
702.5	-663.954	0.12598	702.5	905.01	0.1413
702	-669.371	0.12689	702	909.839	0.14208
701.5	-674.941	0.1278	701.5	914.758	0.14286
701	-680.43	0.12869	701	919.708	0.14364
700.5	-686.033	0.12961	700.5	924.69	0.14441
700	-691.544	0.13052	700	929.706	0.1452
699.5	-696.973	0.13143	699.5	934.683	0.14596
699	-702.542	0.13237	699	939.514	0.14674
698.5	-708.124	0.13326	698.5	944.302	0.14747
698	-713.528	0.13415	698	949.017	0.14822
697.5	-718.692	0.13502	697.5	953.7	0.14896
697	-723.914	0.13592	697	958.329	0.14967
696.5	-729.137	0.13676	696.5	962.968	0.15037
696	-734.258	0.13762	696	967.428	0.15107
695.5	-739.32	0.13845	695.5	971.582	0.15175
695	-744.344	0.13928	695	975.519	0.15244
694.5	-749.316	0.1401	694.5	979.385	0.1531
694	-754.172	0.14091	694	983.413	0.15373
693.5	-758.938	0.14171	693.5	987.604	0.15436
693	-763.253	0.14248	693	991.576	0.15499
692.5	-767.615	0.14327	692.5	995.317	0.15558
692	-771.967	0.14402	692	998.917	0.15616
691.5	-776.311	0.14474	691.5	1002.27	0.15672
691	-780.656	0.14545	691	1005.58	0.15728
690.5	-784.81	0.14615	690.5	1008.88	0.15782
690	-788.918	0.14685	690	1012.12	0.15837
689.5	-793.008	0.14754	689.5	1015.08	0.15888
689	-797.036	0.14823	689	1017.9	0.15937
688.5	-800.842	0.14887	688.5	1020.55	0.15988
688	-804.614	0.14951	688	1023.05	0.16035
687.5	-808.193	0.15013	687.5	1025.49	0.16082
687	-811.718	0.15074	687	1027.86	0.16128
686.5	-815.115	0.15134	686.5	1030.3	0.16168
686	-818.587	0.1519	686	1032.6	0.16212
685.5	-822.058	0.15248	685.5	1034.64	0.16253
685	-825.635	0.15305	685	1036.6	0.16292
684.5	-829.323	0.15361	684.5	1038.5	0.16334
684	-832.772	0.15416	684	1040.31	0.16373
683.5	-836.059	0.1547	683.5	1041.83	0.1641
683	-839.225	0.15524	683	1043.41	0.16446
682.5	-842.273	0.15575	682.5	1044.83	0.16481
682	-845.196	0.15626	682	1046.23	0.16514
681.5	-848.169	0.15678	681.5	1047.58	0.16545
681	-851.124	0.15725	681	1048.83	0.16576
680.5	-853.86	0.15772	680.5	1050	0.16608
680	-856.611	0.15821	680	1051.2	0.16633
679.5	-859.244	0.15865	679.5	1052.27	0.1666
679	-861.677	0.15909	679	1053.16	0.16686
678.5	-864.199	0.15954	678.5	1054.12	0.1671
678	-866.664	0.16	678	1054.77	0.16732
677.5	-868.772	0.16039	677.5	1055.45	0.16756
677	-870.749	0.1608	677	1055.97	0.16778
676.5	-872.738	0.16118	676.5	1056.48	0.16798
676	-874.597	0.16158	676	1056.94	0.16819
675.5	-876.584	0.16193	675.5	1057.46	0.16837
675	-878.813	0.16229	675	1058.02	0.16857
674.5	-880.863	0.16266	674.5	1058.48	0.16872
674	-882.753	0.16303	674	1058.89	0.16889
673.5	-884.66	0.16339	673.5	1059.16	0.16907
673	-886.428	0.16373	673	1059.55	0.16923
672.5	-888.053	0.16406	672.5	1059.79	0.16939
672	-889.579	0.16439	672	1059.75	0.16953
671.5	-890.961	0.16471	671.5	1059.66	0.16969
671	-892.284	0.16502	671	1059.68	0.16986
670.5	-893.544	0.16531	670.5	1059.75	0.17001
670	-894.593	0.16561	670	1059.83	0.17016
669.5	-895.764	0.16592	669.5	1059.73	0.17033
669	-897.107	0.16628	669	1059.35	0.17048
668.5	-898.275	0.16656	668.5	1059.04	0.1706
668	-899.443	0.16688	668	1058.57	0.17071
667.5	-900.708	0.16718	667.5	1058.08	0.17083
667	-901.85	0.16751	667	1057.52	0.17094
666.5	-902.843	0.16779	666.5	1056.88	0.17103
666	-903.917	0.16808	666	1056.24	0.17113
665.5	-904.911	0.16835	665.5	1055.48	0.17122
665	-905.744	0.16862	665	1054.76	0.17127
664.5	-906.604	0.16888	664.5	1053.87	0.17135
664	-907.41	0.16914	664	1053.15	0.1714
663.5	-908.424	0.16942	663.5	1052.41	0.17145
663	-909.658	0.16971	663	1051.54	0.17146
662.5	-910.846	0.16999	662.5	1050.48	0.17148
662	-912.032	0.17027	662	1049.26	0.17149
661.5	-913.039	0.1705	661.5	1047.99	0.1715
661	-913.821	0.17073	661	1046.75	0.1715
660.5	-914.499	0.17095	660.5	1045.42	0.17145
660	-914.997	0.17116	660	1043.92	0.17142
659.5	-915.371	0.17133	659.5	1042.47	0.17136
659	-915.597	0.1715	659	1040.93	0.1713
658.5	-915.694	0.17169	658.5	1039.24	0.17122
658	-915.842	0.17187	658	1037.44	0.17117
657.5	-915.773	0.17205	657.5	1035.56	0.17108
657	-915.859	0.17221	657	1033.5	0.17096
656.5	-915.912	0.17235	656.5	1031.28	0.17085
656	-915.898	0.17251	656	1029.1	0.17071
655.5	-915.721	0.17261	655.5	1026.75	0.17055
655	-915.181	0.17271	655	1024.16	0.17038
654.5	-914.576	0.1728	654.5	1021.54	0.17021
654	-913.951	0.17287	654	1018.78	0.17001
653.5	-913.183	0.17294	653.5	1015.93	0.16978
653	-912.638	0.17298	653	1013.14	0.16955
652.5	-911.932	0.17302	652.5	1010.22	0.1693
652	-911.182	0.17306	652	1007.25	0.16905
651.5	-910.347	0.17307	651.5	1004.18	0.16879
651	-909.58	0.17308	651	1000.99	0.16853
650.5	-908.756	0.17307	650.5	997.655	0.16823
650	-907.791	0.17304	650	994.289	0.16793
649.5	-906.664	0.17299	649.5	990.845	0.16759
649	-905.57	0.17294	649	987.277	0.16725
648.5	-904.339	0.17286	648.5	983.559	0.16689
648	-903.204	0.17275	648	979.709	0.16652
647.5	-902.03	0.17261	647.5	975.823	0.16613
647	-900.764	0.17247	647	971.918	0.16576
646.5	-899.462	0.17234	646.5	968.072	0.16538
646	-898.005	0.17216	646	964.113	0.16495
645.5	-896.401	0.17199	645.5	960.205	0.16455
645	-894.611	0.1718	645	956.106	0.16412
644.5	-892.592	0.17162	644.5	951.824	0.16365
644	-890.515	0.17141	644	947.455	0.16317
643.5	-888.458	0.17117	643.5	943.047	0.1627
643	-886.462	0.17093	643	938.449	0.1622
642.5	-884.06	0.17069	642.5	933.759	0.16168
642	-881.666	0.17041	642	928.931	0.16115
641.5	-879.119	0.1701	641.5	924.046	0.16061
641	-876.64	0.1698	641	919.074	0.16006
640.5	-874.241	0.16946	640.5	913.968	0.15952
640	-871.463	0.16915	640	908.98	0.15897
639.5	-868.311	0.16884	639.5	904.068	0.1584
639	-865.216	0.16854	639	899.031	0.15784
638.5	-862.004	0.16821	638.5	893.961	0.15723
638	-858.812	0.16783	638	888.695	0.15662
637.5	-855.867	0.16748	637.5	883.343	0.15601
637	-853.121	0.1671	637	877.936	0.1554
636.5	-850.251	0.16672	636.5	872.506	0.1548
636	-847.171	0.16631	636	867.105	0.15418
635.5	-844.135	0.16588	635.5	861.64	0.15355
635	-841.116	0.16546	635	856.142	0.1529
634.5	-838.038	0.16504	634.5	850.698	0.15226
634	-835.198	0.1646	634	845.185	0.15161
633.5	-832.215	0.1642	633.5	839.659	0.15098
633	-829.236	0.16378	633	834.414	0.15033
632.5	-826.14	0.16335	632.5	829.202	0.14967
632	-822.863	0.1629	632	824.008	0.14902
631.5	-819.739	0.16246	631.5	818.636	0.14836
631	-816.552	0.16201	631	813.033	0.14769
630.5	-813.214	0.16155	630.5	807.365	0.14705
630	-810.042	0.16109	630	801.768	0.1464
629.5	-806.694	0.16062	629.5	796.214	0.14576
629	-803.312	0.16012	629	790.657	0.14508
628.5	-799.955	0.15962	628.5	784.974	0.14441
628	-796.543	0.15915	628	779.346	0.14376
627.5	-793.167	0.15871	627.5	773.788	0.14312
627	-789.747	0.15827	627	768.388	0.1425
626.5	-786.205	0.1578	626.5	763.005	0.14187
626	-782.41	0.15731	626	757.691	0.14123
625.5	-778.588	0.15683	625.5	752.521	0.14062
625	-775.034	0.15636	625	747.272	0.14
624.5	-771.654	0.15589	624.5	741.812	0.13937
624	-768.171	0.15541	624	736.29	0.13875
623.5	-764.756	0.15494	623.5	730.927	0.1381
623	-761.215	0.15445	623	725.616	0.13749
622.5	-757.772	0.15395	622.5	720.48	0.13686
622	-754.403	0.15346	622	715.316	0.13623
621.5	-751.046	0.15298	621.5	710.053	0.13559
621	-747.619	0.1525	621	704.716	0.13495
620.5	-743.9	0.15199	620.5	699.42	0.13432
620	-740.209	0.15149	620	694.219	0.13369
619.5	-736.528	0.15095	619.5	688.82	0.13303
619	-732.801	0.15041	619	683.391	0.13234
618.5	-728.952	0.14983	618.5	677.886	0.13164
618	-725.098	0.14926	618	672.403	0.13093
617.5	-721.278	0.14868	617.5	666.867	0.13024
617	-717.333	0.14805	617	661.189	0.1295
616.5	-713.108	0.14741	616.5	655.457	0.12875
616	-708.62	0.14678	616	649.714	0.12801
615.5	-704.089	0.14613	615.5	643.904	0.12721
615	-699.603	0.14545	615	637.88	0.12643
614.5	-695.129	0.14478	614.5	631.686	0.12562
614	-690.578	0.14406	614	625.413	0.12479
613.5	-685.846	0.14333	613.5	619.03	0.12395
613	-680.812	0.14257	613	612.72	0.12309
612.5	-675.865	0.1418	612.5	606.364	0.12222
612	-670.643	0.14101	612	599.879	0.12131
611.5	-665.309	0.14021	611.5	593.263	0.12039
611	-660.093	0.13937	611	586.487	0.11944
610.5	-654.93	0.13852	610.5	579.636	0.11848
610	-649.64	0.13764	610	572.506	0.11749
609.5	-644.097	0.13677	609.5	564.945	0.1165
609	-638.554	0.13584	609	557.362	0.11544
608.5	-632.748	0.13492	608.5	549.787	0.11442
608	-626.961	0.13395	608	542.108	0.11333
607.5	-621.043	0.13297	607.5	534.214	0.11226
607	-614.906	0.13194	607	526.248	0.11117
606.5	-608.547	0.13089	606.5	518.274	0.11005
606	-602.077	0.12983	606	510.211	0.10889
605.5	-595.376	0.12876	605.5	501.947	0.10772
605	-588.626	0.12764	605	493.516	0.10653
604.5	-581.707	0.12652	604.5	484.921	0.10533
604	-574.663	0.12539	604	476.158	0.10409
603.5	-567.746	0.12424	603.5	467.289	0.10286
603	-560.764	0.12306	603	458.404	0.10161
602.5	-553.489	0.12187	602.5	449.455	0.10036
602	-546.036	0.12068	602	440.52	0.09908
601.5	-538.636	0.11946	601.5	431.585	0.09782
601	-531.228	0.1182	601	422.882	0.09654
600.5	-523.678	0.11693	600.5	414.071	0.09526
600	-515.992	0.11568	600	405.161	0.09397
599.5	-508.222	0.1144	599.5	396.277	0.0927
599	-500.576	0.11313	599	387.438	0.09141
598.5	-492.947	0.11185	598.5	378.696	0.09011
598	-485.381	0.11054	598	369.854	0.08883
597.5	-477.662	0.10924	597.5	361.141	0.08755
597	-469.93	0.10794	597	352.578	0.08627
596.5	-462.179	0.10664	596.5	344.107	0.085
596	-454.604	0.10533	596	335.781	0.08375
595.5	-446.863	0.10403	595.5	327.592	0.08249
595	-438.955	0.10275	595	319.46	0.08125
594.5	-431.033	0.10145	594.5	311.461	0.08
594	-423.304	0.10014	594	303.487	0.07877
593.5	-415.566	0.09885	593.5	295.618	0.07756
593	-407.756	0.09756	593	287.82	0.07634
592.5	-399.997	0.0963	592.5	280.029	0.07513
592	-392.371	0.09503	592	272.384	0.07394
591.5	-384.856	0.09376	591.5	264.855	0.07274
591	-377.34	0.09251	591	257.423	0.07156
590.5	-369.724	0.09124	590.5	250.012	0.07039
590	-362.075	0.08997	590	242.67	0.06923
589.5	-354.518	0.08872	589.5	235.499	0.06808
589	-347.046	0.08747	589	228.377	0.06694
588.5	-339.661	0.08622	588.5	221.302	0.06579
588	-332.417	0.08495	588	214.35	0.06465
587.5	-325.012	0.08369	587.5	207.593	0.06353
587	-317.898	0.08244	587	200.973	0.06241
586.5	-310.823	0.08119	586.5	194.41	0.06129
586	-303.635	0.07994	586	187.944	0.0602
585.5	-296.42	0.07871	585.5	181.598	0.0591
585	-289.355	0.07747	585	175.472	0.05801
584.5	-282.281	0.07623	584.5	169.427	0.05693
584	-275.321	0.07499	584	163.405	0.05585
583.5	-268.498	0.07376	583.5	157.575	0.05478
583	-261.724	0.07251	583	151.822	0.05372
582.5	-254.973	0.07129	582.5	146.148	0.05266
582	-248.296	0.07009	582	140.579	0.05162
581.5	-241.766	0.06889	581.5	135.126	0.05059
581	-235.3	0.06769	581	129.701	0.04956
580.5	-228.851	0.06648	580.5	124.399	0.04855
580	-222.47	0.06531	580	119.317	0.04755
579.5	-216.073	0.06414	579.5	114.318	0.04657
579	-209.839	0.06298	579	109.485	0.04559
578.5	-203.695	0.06182	578.5	104.804	0.04464
578	-197.724	0.06068	578	100.276	0.04369
577.5	-191.752	0.05955	577.5	95.8645	0.04277
577	-185.786	0.05843	577	91.5515	0.04187
576.5	-179.977	0.05733	576.5	87.3167	0.04098
576	-174.288	0.05623	576	83.2003	0.04011
575.5	-168.649	0.05517	575.5	79.2703	0.03926
575	-163.108	0.05412	575	75.4082	0.03841
574.5	-157.681	0.05308	574.5	71.6905	0.03758
574	-152.495	0.05207	574	68.1976	0.03678
573.5	-147.407	0.05106	573.5	64.9149	0.03599
573	-142.42	0.05007	573	61.7994	0.03521
572.5	-137.599	0.04911	572.5	58.882	0.03446
572	-132.892	0.04815	572	56.0943	0.03372
571.5	-128.28	0.04721	571.5	53.3888	0.03299
571	-123.839	0.0463	571	50.754	0.0323
570.5	-119.466	0.04539	570.5	48.1162	0.03161
570	-115.171	0.0445	570	45.5591	0.03093
569.5	-111.079	0.04361	569.5	43.1508	0.03026
569	-107.181	0.04273	569	40.9034	0.02959
568.5	-103.291	0.04188	568.5	38.7428	0.02895
568	-99.5845	0.04104	568	36.6812	0.02831
567.5	-95.9142	0.0402	567.5	34.7216	0.0277
567	-92.3834	0.03938	567	32.8305	0.02709
566.5	-88.9512	0.03857	566.5	31.0785	0.0265
566	-85.5205	0.03776	566	29.4304	0.02592
565.5	-82.0994	0.03697	565.5	27.8071	0.02535
565	-78.7521	0.03619	565	26.1856	0.02479
564.5	-75.5194	0.03542	564.5	24.5835	0.02423
564	-72.2928	0.03465	564	23.1297	0.02368
563.5	-69.2386	0.0339	563.5	21.7288	0.02315
563	-66.2288	0.03315	563	20.3366	0.02262
562.5	-63.2273	0.0324	562.5	19.0104	0.0221
562	-60.4028	0.03168	562	17.7495	0.0216
561.5	-57.6968	0.03096	561.5	16.6075	0.02109
561	-55.0561	0.03026	561	15.4881	0.02059
560.5	-52.514	0.02956	560.5	14.4325	0.0201
560	-50.0743	0.02886	560	13.4394	0.01963
559.5	-47.6407	0.02817	559.5	12.534	0.01915
559	-45.2404	0.02751	559	11.6887	0.01869
558.5	-42.8816	0.02685	558.5	10.8455	0.01823
558	-40.5243	0.0262	558	10.0299	0.01778
557.5	-38.2631	0.02556	557.5	9.27118	0.01734
557	-36.1342	0.02492	557	8.5513	0.01691
556.5	-34.0286	0.0243	556.5	7.90189	0.01649
556	-32.0218	0.02368	556	7.27197	0.01609
555.5	-30.1538	0.02308	555.5	6.64713	0.01568
555	-28.339	0.0225	555	6.10504	0.01529
554.5	-26.6668	0.02193	554.5	5.6235	0.01491
554	-25.0831	0.02137	554	5.18204	0.01453
553.5	-23.5152	0.02083	553.5	4.79102	0.01416
553	-21.9471	0.02029	553	4.379	0.01381
552.5	-20.4625	0.01976	552.5	4.04291	0.01347
552	-19.0724	0.01925	552	3.73956	0.01313
551.5	-17.7777	0.01875	551.5	3.44604	0.01281
551	-16.5714	0.01827	551	3.14612	0.0125
550.5	-15.3971	0.01779	550.5	2.86145	0.0122
550	-14.2624	0.01733	550	2.61627	0.0119
549.5	-13.2747	0.01689	549.5	2.39444	0.01162
549	-12.3199	0.01646	549	2.16486	0.01135
548.5	-11.5097	0.01603	548.5	1.99496	0.01108
548	-10.7616	0.01563	548	1.86963	0.01083
547.5	-9.99719	0.01524	547.5	1.76987	0.01058
547	-9.25049	0.01485	547	1.6597	0.01034
546.5	-8.52573	0.01448	546.5	1.55258	0.01011
546	-7.8457	0.01412	546	1.47708	0.00989
545.5	-7.18298	0.01377	545.5	1.43289	0.00968
545	-6.53931	0.01344	545	1.37329	0.00947
544.5	-5.99615	0.01311	544.5	1.31567	0.00928
544	-5.48788	0.01281	544	1.22977	0.00909
543.5	-4.99084	0.0125	543.5	1.11856	0.00891
543	-4.51352	0.01221	543	1.02521	0.00874
542.5	-4.0524	0.01194	542.5	0.98444	0.00857
542	-3.61499	0.01167	542	0.9516	0.0084
541.5	-3.20779	0.01141	541.5	0.92157	0.00824
541	-2.82761	0.01116	541	0.92123	0.0081
540.5	-2.4537	0.01092	540.5	0.92416	0.00795
540	-2.1059	0.01068	540	0.92468	0.00782
539.5	-1.82681	0.01046	539.5	0.89825	0.00769
539	-1.59854	0.01025	539	0.87155	0.00756
538.5	-1.3811	0.01004	538.5	0.84979	0.00744
538	-1.21439	0.00984	538	0.81781	0.00732
537.5	-1.03366	0.00965	537.5	0.78589	0.00721
537	-0.88562	0.00947	537	0.76434	0.00711
536.5	-0.75015	0.00929	536.5	0.76138	0.00701
536	-0.62442	0.00912	536	0.76358	0.00691
535.5	-0.51617	0.00895	535.5	0.77179	0.00682
535	-0.40802	0.0088	535	0.78738	0.00673
534.5	-0.28976	0.00864	534.5	0.80151	0.00665
534	-0.23163	0.0085	534	0.79306	0.00657
533.5	-0.21155	0.00835	533.5	0.78125	0.00649
533	-0.19992	0.00822	533	0.77902	0.00642
532.5	-0.14603	0.00809	532.5	0.74695	0.00635
532	-0.08252	0.00796	532	0.72623	0.00628
531.5	0.01053	0.00784	531.5	0.68652	0.00622
531	0.11844	0.00772	531	0.66669	0.00616
530.5	0.21411	0.00761	530.5	0.64175	0.0061
530	0.27859	0.00751	530	0.62317	0.00604
529.5	0.36139	0.00741	529.5	0.61084	0.00599
529	0.4295	0.00731	529	0.59613	0.00593
528.5	0.48782	0.00722	528.5	0.57669	0.00589
528	0.51813	0.00713	528	0.5715	0.00584
527.5	0.56824	0.00704	527.5	0.58408	0.00579
527	0.60068	0.00695	527	0.60016	0.00575
526.5	0.61365	0.00687	526.5	0.61166	0.00571
526	0.62451	0.0068	526	0.62817	0.00567
525.5	0.64209	0.00673	525.5	0.64407	0.00563
525	0.68231	0.00666	525	0.64719	0.0056
524.5	0.7236	0.00659	524.5	0.64319	0.00557
524	0.75311	0.00653	524	0.6402	0.00553
523.5	0.77509	0.00648	523.5	0.63605	0.0055
523	0.77722	0.00642	523	0.64206	0.00547
522.5	0.76248	0.00637	522.5	0.66183	0.00545
522	0.76733	0.00632	522	0.70544	0.00542
521.5	0.78827	0.00627	521.5	0.73871	0.00539
521	0.80582	0.00622	521	0.76675	0.00537
520.5	0.81192	0.00618	520.5	0.79016	0.00535
520	0.83273	0.00614	520	0.80759	0.00533
519.5	0.8584	0.0061	519.5	0.81061	0.00531
519	0.85629	0.00607	519	0.80722	0.00529
518.5	0.86084	0.00603	518.5	0.80765	0.00528
518	0.88522	0.006	518	0.81406	0.00526
517.5	0.91312	0.00597	517.5	0.82321	0.00525
517	0.94318	0.00594	517	0.8374	0.00524
516.5	0.95007	0.00592	516.5	0.85257	0.00523
516	0.96582	0.00589	516	0.87183	0.00521
515.5	0.96271	0.00587	515.5	0.9021	0.00521
515	0.94922	0.00585	515	0.9321	0.0052
514.5	0.94833	0.00583	514.5	0.94806	0.00519
514	0.93307	0.00581	514	0.94202	0.00518
513.5	0.92807	0.0058	513.5	0.93176	0.00517
513	0.91168	0.00578	513	0.91971	0.00517
512.5	0.89822	0.00577	512.5	0.90015	0.00516
512	0.89136	0.00576	512	0.89755	0.00516
511.5	0.86765	0.00574	511.5	0.90185	0.00515
511	0.81772	0.00573	511	0.91623	0.00515
510.5	0.77954	0.00572	510.5	0.92963	0.00515
510	0.75736	0.00572	510	0.93066	0.00514
509.5	0.74414	0.00571	509.5	0.91562	0.00514
509	0.73273	0.00571	509	0.90597	0.00514
508.5	0.74304	0.0057	508.5	0.91653	0.00514
508	0.72882	0.0057	508	0.94244	0.00514
507.5	0.69772	0.00569	507.5	0.96259	0.00514
507	0.67474	0.00569	507	0.98169	0.00514
506.5	0.67679	0.00569	506.5	0.99506	0.00514
506	0.6943	0.00569	506	1.01459	0.00514
505.5	0.70666	0.00569	505.5	1.02548	0.00514
505	0.6994	0.00569	505	1.04663	0.00514
504.5	0.68494	0.00569	504.5	1.0668	0.00514
504	0.67642	0.00569	504	1.08655	0.00514
503.5	0.66626	0.00569	503.5	1.09	0.00514
503	0.67221	0.00569	503	1.08453	0.00514
502.5	0.698	0.00569	502.5	1.07541	0.00514
502	0.70297	0.0057	502	1.06549	0.00515
501.5	0.69507	0.0057	501.5	1.06824	0.00515
501	0.69363	0.00571	501	1.07724	0.00515
500.5	0.67899	0.00571	500.5	1.0694	0.00515
500	0.67642	0.00571	500	1.04901	0.00516

## Sheet: Figure3f
	CPL-cycle nummber
SPCS SP film			SPCS mc film			SPCS SP film			SPCS mc film			SPCS SP film			SPCS mc film			SPCS SP film			SPCS mc film			SPCS SP film
wavelength (nm)	CPL (mdeg)	DC (V)	wavelength (nm)	CPL (mdeg)	DC (V)	wavelength (nm)	CPL (mdeg)	DC (V)	wavelength (nm)	CPL (mdeg)	DC (V)	wavelength (nm)	CPL (mdeg)	DC (V)	wavelength (nm)	CPL (mdeg)	DC (V)	wavelength (nm)	CPL (mdeg)	DC (V)	wavelength (nm)	CPL (mdeg)	DC (V)	wavelength (nm)	CPL (mdeg)	DC (V)
880	1.2739	0.00616	880	-60.4297	0.02745	880	1.04877	0.00563	880	-50.875	0.02119	880	0.73361	0.0057	880	-53.3006	0.02447	880	0.84372	0.00561	880	-54.1757	0.02496	880	0.40402	0.00576
879	1.19183	0.00616	879	-62.3219	0.02785	879	1.08228	0.00563	879	-52.734	0.0215	879	0.74609	0.00571	879	-54.9345	0.02481	879	0.8848	0.00561	879	-56.0066	0.0253	879	0.40787	0.00577
878	1.164	0.00616	878	-63.9796	0.02819	878	1.11563	0.00563	878	-54.4076	0.02177	878	0.74853	0.00571	878	-56.4834	0.02513	878	0.9133	0.00561	878	-57.6323	0.0256	878	0.42392	0.00577
877	1.20251	0.00616	877	-65.3191	0.0285	877	1.13882	0.00563	877	-55.8612	0.02201	877	0.75674	0.00571	877	-57.558	0.02542	877	0.93881	0.00562	877	-58.8295	0.02587	877	0.44211	0.00578
876	1.16937	0.00616	876	-66.5571	0.02877	876	1.12225	0.00563	876	-57.1709	0.02223	876	0.73306	0.00572	876	-58.6157	0.02565	876	0.89899	0.00562	876	-60.0417	0.02614	876	0.43704	0.00578
875	1.13321	0.00616	875	-67.8467	0.02903	875	1.13336	0.00564	875	-58.5138	0.02244	875	0.7207	0.00572	875	-59.7297	0.02588	875	0.85638	0.00562	875	-61.4435	0.02638	875	0.46039	0.00579
874	1.13464	0.00616	874	-68.8932	0.02923	874	1.12906	0.00564	874	-59.6752	0.02258	874	0.69308	0.00572	874	-60.8365	0.02608	874	0.85239	0.00562	874	-62.6035	0.02656	874	0.49765	0.00579
873	1.09747	0.00617	873	-69.6073	0.02942	873	1.15845	0.00564	873	-60.4961	0.02271	873	0.66928	0.00572	873	-61.7388	0.02622	873	0.84674	0.00562	873	-63.6804	0.02671	873	0.49689	0.00578
872	1.07816	0.00617	872	-70.4648	0.0296	872	1.18674	0.00564	872	-61.1636	0.02286	872	0.63132	0.00572	872	-62.3471	0.02637	872	0.83356	0.00562	872	-64.8802	0.02686	872	0.48968	0.00578
871	1.08533	0.00617	871	-71.3075	0.02979	871	1.16635	0.00564	871	-61.8197	0.02299	871	0.63062	0.00572	871	-63.094	0.02655	871	0.84958	0.00562	871	-65.7845	0.02702	871	0.45859	0.00579
870	1.08673	0.00617	870	-72.0884	0.02998	870	1.12219	0.00564	870	-62.3756	0.02313	870	0.62857	0.00573	870	-63.8462	0.02672	870	0.85385	0.00563	870	-66.6199	0.0272	870	0.45727	0.00579
869	1.05188	0.00617	869	-73.153	0.03023	869	1.09503	0.00564	869	-63.2243	0.02329	869	0.586	0.00573	869	-64.7135	0.02692	869	0.86206	0.00563	869	-67.8054	0.0274	869	0.42358	0.00579
868	1.03235	0.00617	868	-74.3659	0.03051	868	1.07458	0.00564	868	-64.1267	0.02351	868	0.54449	0.00573	868	-65.6068	0.02715	868	0.884	0.00563	868	-68.9801	0.02764	868	0.3595	0.0058
867	1.04132	0.00618	867	-75.572	0.03082	867	1.05191	0.00565	867	-65.0383	0.02374	867	0.53363	0.00574	867	-66.7309	0.0274	867	0.87729	0.00563	867	-70.1391	0.0279	867	0.3009	0.0058
866	1.03729	0.00618	866	-77.4276	0.03115	866	1.05289	0.00565	866	-66.1373	0.024	866	0.54526	0.00574	866	-67.8441	0.02769	866	0.84308	0.00563	866	-71.4107	0.02818	866	0.26755	0.00581
865	1.07068	0.00618	865	-79.6334	0.03156	865	1.03595	0.00565	865	-67.6745	0.02432	865	0.55145	0.00575	865	-69.332	0.02803	865	0.8508	0.00563	865	-73.0186	0.02853	865	0.26834	0.00581
864	1.06271	0.00618	864	-81.9792	0.03197	864	1.01599	0.00565	864	-69.5326	0.02463	864	0.58292	0.00575	864	-71.1898	0.02841	864	0.85916	0.00564	864	-74.6505	0.02891	864	0.27017	0.00582
863	1.06302	0.00618	863	-83.7751	0.03238	863	0.99197	0.00566	863	-71.4856	0.02495	863	0.63419	0.00576	863	-73.0272	0.02877	863	0.84125	0.00564	863	-76.5603	0.02928	863	0.22708	0.00583
862	1.10315	0.00618	862	-86.1184	0.03286	862	0.96643	0.00566	862	-73.491	0.0253	862	0.68109	0.00577	862	-75.0688	0.02917	862	0.80746	0.00565	862	-78.7198	0.02968	862	0.17288	0.00583
861	1.12576	0.00618	861	-88.6417	0.03333	861	0.96402	0.00566	861	-75.5698	0.02565	861	0.71191	0.00577	861	-77.1012	0.02959	861	0.76007	0.00565	861	-80.8582	0.03012	861	0.13092	0.00584
860	1.13907	0.00619	860	-91.2783	0.03383	860	0.98697	0.00566	860	-77.7418	0.02604	860	0.73575	0.00577	860	-79.4018	0.03001	860	0.73187	0.00566	860	-83.3344	0.03057	860	0.1218	0.00585
859	1.06238	0.00619	859	-94.1079	0.03435	859	0.99243	0.00566	859	-79.9826	0.02643	859	0.75961	0.00578	859	-81.4679	0.03045	859	0.74768	0.00566	859	-85.6919	0.03103	859	0.13226	0.00586
858	1.02829	0.0062	858	-96.7512	0.03488	858	0.97522	0.00567	858	-82.5934	0.02683	858	0.76794	0.00578	858	-83.7822	0.03092	858	0.78275	0.00567	858	-88.0352	0.03152	858	0.08051	0.00587
857	0.96634	0.0062	857	-99.285	0.03542	857	0.95783	0.00567	857	-85.1722	0.02725	857	0.74054	0.00578	857	-86.3459	0.03138	857	0.72852	0.00567	857	-90.5846	0.03201	857	0.02493	0.00587
856	0.96771	0.0062	856	-102.037	0.03601	856	0.97891	0.00568	856	-87.8023	0.0277	856	0.72177	0.00579	856	-88.8554	0.03191	856	0.6571	0.00568	856	-93.068	0.03253	856	0.01205	0.00588
855	1.0376	0.0062	855	-105.348	0.03664	855	0.98538	0.00568	855	-90.3879	0.02818	855	0.68353	0.0058	855	-91.831	0.03245	855	0.62558	0.00568	855	-95.7549	0.03309	855	0.02887	0.00589
854	1.0451	0.00621	854	-108.979	0.0373	854	1.00735	0.00569	854	-93.1714	0.02869	854	0.63556	0.00581	854	-94.6289	0.03301	854	0.63113	0.00569	854	-98.6223	0.03368	854	0.02493	0.0059
853	1.0249	0.00621	853	-112.605	0.03797	853	1.05084	0.00569	853	-96.1764	0.02922	853	0.61816	0.00581	853	-97.6086	0.03359	853	0.60525	0.00569	853	-101.613	0.03428	853	-0.017	0.00591
852	0.98193	0.00622	852	-116.369	0.03866	852	1.02594	0.0057	852	-99.4368	0.02973	852	0.66385	0.00582	852	-100.866	0.03419	852	0.6116	0.0057	852	-104.692	0.03488	852	-0.02713	0.00591
851	1.01288	0.00622	851	-120.214	0.03935	851	1.04318	0.0057	851	-102.864	0.03027	851	0.63315	0.00583	851	-104.455	0.03483	851	0.61188	0.0057	851	-108.103	0.03551	851	-0.07925	0.00592
850	1.02979	0.00622	850	-124.262	0.04007	850	1.05902	0.00571	850	-106.054	0.03085	850	0.52206	0.00584	850	-108.25	0.03547	850	0.59747	0.0057	850	-111.782	0.03615	850	-0.11121	0.00593
849	1.02026	0.00622	849	-128.567	0.0408	849	1.09201	0.00572	849	-109.224	0.03141	849	0.4837	0.00585	849	-111.894	0.03612	849	0.58701	0.00571	849	-115.653	0.0368	849	-0.1434	0.00594
848	0.9975	0.00623	848	-133.308	0.04152	848	1.0769	0.00572	848	-112.571	0.03197	848	0.50092	0.00586	848	-115.31	0.03675	848	0.63751	0.00571	848	-119.489	0.03745	848	-0.19568	0.00595
847	0.97611	0.00622	847	-138.176	0.04225	847	1.10165	0.00572	847	-116.152	0.03252	847	0.52969	0.00586	847	-118.647	0.0374	847	0.69595	0.00571	847	-123.608	0.0381	847	-0.26422	0.00596
846	1.02438	0.00623	846	-142.99	0.04296	846	1.13049	0.00573	846	-119.738	0.03306	846	0.54706	0.00587	846	-122.178	0.03806	846	0.70554	0.00572	846	-127.764	0.03876	846	-0.30972	0.00597
845	1.0379	0.00623	845	-147.529	0.04369	845	1.12216	0.00573	845	-123.254	0.03363	845	0.53369	0.00587	845	-125.92	0.0387	845	0.74252	0.00573	845	-131.857	0.0394	845	-0.32068	0.00598
844	1.08243	0.00623	844	-151.873	0.04441	844	1.14627	0.00573	844	-126.892	0.03419	844	0.44446	0.00588	844	-129.763	0.03933	844	0.76144	0.00573	844	-136.093	0.04006	844	-0.34637	0.00599
843	1.12683	0.00623	843	-156.241	0.04514	843	1.13315	0.00574	843	-130.67	0.03477	843	0.42795	0.00588	843	-133.667	0.03994	843	0.75562	0.00574	843	-140.188	0.04073	843	-0.42038	0.00601
842	1.12061	0.00623	842	-160.952	0.04587	842	1.09784	0.00574	842	-134.532	0.03533	842	0.4805	0.00589	842	-137.364	0.0406	842	0.70554	0.00574	842	-144.157	0.04139	842	-0.45303	0.00602
841	1.13333	0.00623	841	-165.383	0.04661	841	1.07507	0.00575	841	-138.689	0.03591	841	0.49225	0.0059	841	-140.97	0.04125	841	0.69369	0.00575	841	-148.247	0.04206	841	-0.45865	0.00603
840	1.13754	0.00623	840	-169.622	0.04736	840	1.08459	0.00575	840	-142.784	0.03648	840	0.46439	0.0059	840	-144.71	0.04189	840	0.69144	0.00576	840	-152.357	0.04272	840	-0.48413	0.00604
839	1.14236	0.00624	839	-174.133	0.0481	839	1.12888	0.00576	839	-146.989	0.03706	839	0.38098	0.00591	839	-148.967	0.04254	839	0.68524	0.00576	839	-156.591	0.04337	839	-0.51587	0.00605
838	1.11884	0.00624	838	-178.757	0.04887	838	1.11691	0.00576	838	-151.179	0.03764	838	0.3024	0.00592	838	-153.343	0.04316	838	0.6911	0.00577	838	-160.86	0.04403	838	-0.52695	0.00606
837	1.08539	0.00624	837	-183.714	0.04962	837	1.12848	0.00577	837	-155.351	0.03821	837	0.29654	0.00593	837	-157.551	0.04383	837	0.68637	0.00577	837	-165.132	0.0447	837	-0.55222	0.00607
836	1.07074	0.00625	836	-188.922	0.05035	836	1.13684	0.00577	836	-159.47	0.03879	836	0.33456	0.00593	836	-161.509	0.04447	836	0.67093	0.00578	836	-169.644	0.04537	836	-0.56061	0.00609
835	1.04904	0.00625	835	-194.222	0.0511	835	1.19336	0.00578	835	-163.341	0.03936	835	0.33652	0.00594	835	-165.288	0.04515	835	0.66037	0.00579	835	-174.088	0.04604	835	-0.52155	0.00609
834	1.06131	0.00625	834	-199.42	0.05179	834	1.23752	0.00578	834	-167.253	0.03992	834	0.33859	0.00595	834	-169.28	0.04579	834	0.68985	0.00579	834	-178.72	0.04669	834	-0.55502	0.00611
833	1.07544	0.00626	833	-204.551	0.0525	833	1.27509	0.00579	833	-171.049	0.04048	833	0.35245	0.00596	833	-173.048	0.04643	833	0.71716	0.0058	833	-183.298	0.04733	833	-0.63959	0.00612
832	1.13632	0.00626	832	-209.779	0.05322	832	1.28104	0.00579	832	-174.742	0.04104	832	0.34116	0.00597	832	-176.872	0.04706	832	0.70911	0.0058	832	-187.574	0.04797	832	-0.72906	0.00613
831	1.1713	0.00626	831	-214.661	0.0539	831	1.24393	0.0058	831	-178.557	0.04158	831	0.36578	0.00598	831	-180.403	0.04767	831	0.66962	0.00581	831	-192.074	0.04862	831	-0.8197	0.00614
830	1.16925	0.00627	830	-219.46	0.05455	830	1.24554	0.0058	830	-182.479	0.04209	830	0.39063	0.00599	830	-183.64	0.04826	830	0.61945	0.00581	830	-196.498	0.04922	830	-0.93494	0.00615
829	1.1889	0.00627	829	-224.153	0.05515	829	1.26077	0.0058	829	-186.071	0.04258	829	0.35739	0.00599	829	-186.906	0.04883	829	0.56772	0.00582	829	-200.493	0.04979	829	-0.99893	0.00616
828	1.20593	0.00627	828	-227.943	0.05559	828	1.27151	0.00581	828	-189.453	0.04291	828	0.30194	0.006	828	-189.929	0.0492	828	0.52295	0.00582	828	-204.08	0.05015	828	-1.07922	0.00617
827	1.20248	0.00627	827	-230.705	0.05582	827	1.25439	0.00581	827	-191.927	0.04309	827	0.27011	0.006	827	-192.126	0.04938	827	0.51059	0.00582	827	-206.382	0.05031	827	-1.15878	0.00617
826	1.22415	0.00628	826	-232.177	0.05596	826	1.22067	0.00581	826	-193.434	0.0432	826	0.26538	0.006	826	-193.286	0.0495	826	0.50641	0.00582	826	-207.738	0.05043	826	-1.18076	0.00617
825	1.23917	0.00628	825	-232.947	0.05606	825	1.21106	0.00581	825	-194.599	0.04325	825	0.25134	0.006	825	-194.346	0.04955	825	0.50348	0.00582	825	-208.207	0.05048	825	-1.15637	0.00617
824	1.27335	0.00628	824	-233.401	0.05601	824	1.21051	0.00581	824	-195.156	0.04323	824	0.26163	0.006	824	-195.11	0.04953	824	0.51346	0.00582	824	-208.514	0.05043	824	-1.09378	0.00617
823	1.3006	0.00628	823	-233.344	0.05595	823	1.20978	0.00581	823	-194.886	0.04316	823	0.28198	0.00599	823	-195.255	0.04945	823	0.51343	0.00582	823	-208.402	0.05033	823	-1.06372	0.00617
822	1.32217	0.00628	822	-232.888	0.05591	822	1.23364	0.00581	822	-194.399	0.04311	822	0.25412	0.00599	822	-195.301	0.0494	822	0.50342	0.00582	822	-207.565	0.05025	822	-1.03906	0.00616
821	1.3266	0.00628	821	-232.191	0.05589	821	1.25098	0.00581	821	-194.267	0.04311	821	0.25049	0.006	821	-195.482	0.04934	821	0.49957	0.00582	821	-207.142	0.05023	821	-1.03006	0.00616
820	1.32217	0.00628	820	-231.941	0.05598	820	1.25629	0.00581	820	-194.318	0.04321	820	0.26862	0.006	820	-195.487	0.04944	820	0.49963	0.00582	820	-207.258	0.05034	820	-1.03214	0.00616
819	1.31177	0.00628	819	-233.034	0.05633	819	1.26462	0.00581	819	-195.358	0.04346	819	0.31741	0.006	819	-196.583	0.04975	819	0.51663	0.00582	819	-208.368	0.05065	819	-1.0914	0.00617
818	1.30246	0.00627	818	-235.666	0.05687	818	1.29971	0.00582	818	-197.687	0.04387	818	0.31519	0.00601	818	-198.682	0.0502	818	0.50458	0.00583	818	-210.819	0.0511	818	-1.12338	0.00617
817	1.32385	0.00628	817	-238.957	0.05743	817	1.25876	0.00583	817	-200.764	0.04434	817	0.3056	0.00602	817	-201.227	0.05075	817	0.457	0.00583	817	-214.198	0.05162	817	-1.17123	0.00619
816	1.31479	0.00628	816	-243.166	0.05814	816	1.2193	0.00583	816	-204.514	0.04489	816	0.29642	0.00603	816	-204.149	0.05138	816	0.43555	0.00584	816	-218.454	0.05229	816	-1.26956	0.0062
815	1.26596	0.00628	815	-248.341	0.05895	815	1.18335	0.00583	815	-208.996	0.04553	815	0.27188	0.00603	815	-208.255	0.05212	815	0.43292	0.00584	815	-223.158	0.05307	815	-1.32245	0.00621
814	1.23157	0.00628	814	-254.176	0.05982	814	1.11401	0.00584	814	-213.983	0.04621	814	0.26697	0.00604	814	-212.876	0.05287	814	0.46063	0.00585	814	-228.505	0.05386	814	-1.36209	0.00622
813	1.19409	0.00628	813	-260.525	0.06071	813	1.04767	0.00584	813	-218.974	0.04689	813	0.30866	0.00605	813	-217.553	0.05367	813	0.48956	0.00586	813	-234.094	0.05467	813	-1.35089	0.00623
812	1.17014	0.00628	812	-267.359	0.06162	812	1.00128	0.00585	812	-224.369	0.04758	812	0.29428	0.00606	812	-222.772	0.05446	812	0.5235	0.00586	812	-239.615	0.05547	812	-1.39478	0.00625
811	1.18271	0.00629	811	-273.797	0.06254	811	0.98142	0.00585	811	-229.757	0.04829	811	0.28238	0.00607	811	-227.992	0.05528	811	0.51804	0.00587	811	-245.353	0.0563	811	-1.40671	0.00626
810	1.18948	0.00629	810	-280.246	0.06346	810	0.92984	0.00586	810	-235.007	0.04904	810	0.23837	0.00608	810	-233.164	0.0561	810	0.52341	0.00588	810	-251.176	0.05717	810	-1.40625	0.00628
809	1.1449	0.0063	809	-286.991	0.06441	809	0.92169	0.00586	809	-240.226	0.04977	809	0.21295	0.00608	809	-238.586	0.05693	809	0.52356	0.00588	809	-257.113	0.05805	809	-1.46503	0.00629
808	1.08929	0.0063	808	-294.102	0.06538	808	0.97174	0.00587	808	-245.642	0.05053	808	0.20676	0.00609	808	-244.272	0.05774	808	0.50147	0.00589	808	-263.081	0.05888	808	-1.51627	0.00631
807	1.03491	0.0063	807	-301.285	0.06636	807	1.01709	0.00588	807	-251.445	0.05129	807	0.18417	0.0061	807	-250.042	0.05866	807	0.49652	0.0059	807	-269.345	0.05974	807	-1.56189	0.00632
806	1.01498	0.00631	806	-308.48	0.06731	806	1.06744	0.00589	806	-257.323	0.05209	806	0.17719	0.00611	806	-255.838	0.05957	806	0.49719	0.00591	806	-275.84	0.06065	806	-1.61618	0.00634
805	1.02002	0.00631	805	-315.949	0.06836	805	1.09808	0.0059	805	-263.637	0.05292	805	0.17902	0.00612	805	-262.077	0.06049	805	0.48828	0.00592	805	-282.697	0.06158	805	-1.67236	0.00636
804	1.06088	0.00632	804	-323.548	0.06943	804	1.08789	0.0059	804	-270.33	0.0538	804	0.1434	0.00613	804	-268.537	0.06145	804	0.47613	0.00593	804	-289.873	0.06255	804	-1.76047	0.00637
803	1.03467	0.00632	803	-331.695	0.07053	803	1.0365	0.0059	803	-276.998	0.0547	803	0.09436	0.00614	803	-275.122	0.06248	803	0.48184	0.00594	803	-297.221	0.06358	803	-1.85455	0.00639
802	1.04416	0.00632	802	-340.496	0.0717	802	0.97064	0.00591	802	-284.159	0.05567	802	0.09332	0.00616	802	-281.826	0.06353	802	0.46451	0.00595	802	-304.956	0.06463	802	-1.92828	0.00641
801	1.0556	0.00633	801	-349.785	0.07288	801	0.9722	0.00592	801	-291.5	0.05662	801	0.09744	0.00617	801	-289.179	0.06462	801	0.43033	0.00595	801	-312.938	0.0657	801	-1.95386	0.00643
800	1.08347	0.00633	800	-358.915	0.07405	800	0.92075	0.00593	800	-298.874	0.0576	800	0.04706	0.00618	800	-296.512	0.06573	800	0.41293	0.00596	800	-321.405	0.06679	800	-2.01605	0.00645
799	1.12228	0.00634	799	-368.184	0.07526	799	0.87463	0.00593	799	-306.454	0.05856	799	-0.02707	0.0062	799	-303.564	0.06679	799	0.37991	0.00597	799	-329.614	0.06791	799	-2.06024	0.00647
798	1.1564	0.00634	798	-377.468	0.07647	798	0.89645	0.00593	798	-314.422	0.05956	798	-0.07532	0.00621	798	-311.053	0.06794	798	0.33725	0.00598	798	-337.897	0.06902	798	-2.08853	0.00649
797	1.17517	0.00634	797	-386.83	0.07769	797	0.87671	0.00594	797	-322.406	0.06051	797	-0.12326	0.00623	797	-318.376	0.06906	797	0.30484	0.00599	797	-346.091	0.07015	797	-2.12466	0.00651
796	1.1908	0.00635	796	-396.337	0.07888	796	0.85706	0.00595	796	-330.275	0.0615	796	-0.15732	0.00624	796	-325.764	0.07019	796	0.28488	0.006	796	-354.724	0.07122	796	-2.19839	0.00653
795	1.1785	0.00635	795	-405.569	0.08008	795	0.87112	0.00595	795	-338.033	0.06244	795	-0.16226	0.00625	795	-333.3	0.0713	795	0.2691	0.00601	795	-363.497	0.07231	795	-2.22144	0.00655
794	1.18445	0.00635	794	-414.853	0.08125	794	0.93713	0.00596	794	-345.579	0.06339	794	-0.23535	0.00627	794	-340.812	0.07238	794	0.27045	0.00602	794	-372.086	0.07337	794	-2.33365	0.00657
793	1.2139	0.00636	793	-423.742	0.0824	793	0.95264	0.00597	793	-353.225	0.06431	793	-0.31534	0.00628	793	-347.817	0.07343	793	0.29724	0.00603	793	-380.431	0.07443	793	-2.50046	0.00659
792	1.22986	0.00636	792	-432.833	0.08353	792	0.98016	0.00597	792	-360.94	0.06525	792	-0.35706	0.00629	792	-355.163	0.07448	792	0.3475	0.00604	792	-388.775	0.07548	792	-2.54996	0.00661
791	1.2468	0.00636	791	-441.802	0.08466	791	1.0224	0.00597	791	-368.815	0.06617	791	-0.36835	0.00631	791	-363.056	0.07556	791	0.35971	0.00605	791	-397.313	0.0765	791	-2.6362	0.00663
790	1.24692	0.00636	790	-451.198	0.0858	790	1.00128	0.00598	790	-376.642	0.06712	790	-0.37955	0.00632	790	-370.586	0.07659	790	0.34692	0.00606	790	-405.889	0.07757	790	-2.77774	0.00665
789	1.2338	0.00636	789	-460.445	0.08691	789	0.99609	0.00598	789	-384.158	0.06804	789	-0.41849	0.00633	789	-377.9	0.07764	789	0.31381	0.00607	789	-414.45	0.0786	789	-2.85355	0.00667
788	1.22763	0.00636	788	-469.299	0.088	788	1.00192	0.00599	788	-391.755	0.06896	788	-0.49612	0.00634	788	-385.115	0.07869	788	0.25961	0.00608	788	-422.873	0.07962	788	-2.93024	0.00669
787	1.18274	0.00637	787	-478.189	0.08915	787	0.9935	0.006	787	-399.134	0.06986	787	-0.57007	0.00635	787	-392.154	0.07974	787	0.19879	0.00609	787	-430.569	0.08065	787	-3.01227	0.00671
786	1.16486	0.00637	786	-487.322	0.09024	786	0.92987	0.006	786	-406.79	0.0708	786	-0.6637	0.00637	786	-399.461	0.08079	786	0.13965	0.0061	786	-438.598	0.08166	786	-3.07767	0.00673
785	1.15125	0.00637	785	-496.359	0.09138	785	0.85831	0.00601	785	-414.66	0.07174	785	-0.71195	0.00638	785	-406.716	0.08187	785	0.05649	0.00611	785	-447.147	0.08268	785	-3.13715	0.00675
784	1.13925	0.00637	784	-505.46	0.0925	784	0.83105	0.00602	784	-422.081	0.07269	784	-0.79782	0.0064	784	-414.209	0.08293	784	-0.01422	0.00612	784	-455.444	0.08371	784	-3.203	0.00677
783	1.13669	0.00638	783	-514.196	0.09359	783	0.77005	0.00602	783	-429.992	0.07362	783	-0.81024	0.00641	783	-421.297	0.08395	783	-0.04709	0.00612	783	-463.56	0.08472	783	-3.29761	0.00679
782	1.17645	0.00638	782	-522.788	0.09465	782	0.74506	0.00603	782	-437.412	0.07451	782	-0.81055	0.00642	782	-428.253	0.08498	782	-0.0881	0.00613	782	-471.59	0.0857	782	-3.34906	0.00681
781	1.24274	0.00639	781	-531.075	0.09568	781	0.72675	0.00604	781	-445.194	0.07538	781	-0.83231	0.00644	781	-435.21	0.08598	781	-0.09283	0.00614	781	-479.49	0.08665	781	-3.40775	0.00683
780	1.32089	0.0064	780	-539.286	0.09666	780	0.69327	0.00604	780	-453.034	0.07626	780	-0.86996	0.00645	780	-441.99	0.0869	780	-0.13678	0.00615	780	-487.681	0.08754	780	-3.43365	0.00685
779	1.37579	0.0064	779	-547.481	0.09757	779	0.68552	0.00605	779	-460.631	0.07712	779	-0.87494	0.00647	779	-448.482	0.08778	779	-0.18036	0.00615	779	-495.723	0.08843	779	-3.42432	0.00687
778	1.43347	0.0064	778	-555.289	0.09843	778	0.71616	0.00606	778	-467.657	0.07788	778	-0.83218	0.00648	778	-453.925	0.08862	778	-0.23126	0.00616	778	-503.389	0.08922	778	-3.48965	0.00689
777	1.40469	0.0064	777	-562.403	0.09926	777	0.81808	0.00606	777	-473.632	0.07858	777	-0.76633	0.00649	777	-459.506	0.08942	777	-0.21115	0.00617	777	-510.063	0.08999	777	-3.60059	0.0069
776	1.40329	0.0064	776	-569.344	0.10003	776	0.86713	0.00607	776	-479.813	0.07926	776	-0.77179	0.0065	776	-464.729	0.09017	776	-0.18942	0.00618	776	-516.205	0.09071	776	-3.67719	0.00692
775	1.40747	0.0064	775	-575.806	0.1008	775	0.91223	0.00608	775	-485.523	0.07988	775	-0.76648	0.00651	775	-469.807	0.0909	775	-0.19	0.00618	775	-522.206	0.0914	775	-3.7854	0.00694
774	1.33765	0.0064	774	-582.268	0.10157	774	0.90009	0.00609	774	-491.123	0.08053	774	-0.77902	0.00652	774	-474.829	0.09163	774	-0.20596	0.00619	774	-528.443	0.09207	774	-3.83771	0.00695
773	1.27512	0.00641	773	-588.619	0.10233	773	0.90482	0.00609	773	-496.604	0.08117	773	-0.76389	0.00653	773	-480	0.09233	773	-0.24741	0.0062	773	-534.286	0.09276	773	-3.9404	0.00697
772	1.25888	0.00641	772	-595.066	0.10308	772	0.8378	0.0061	772	-501.6	0.08182	772	-0.77496	0.00654	772	-484.956	0.09307	772	-0.27918	0.00621	772	-540.043	0.09345	772	-4.04007	0.00699
771	1.20901	0.0064	771	-601.478	0.10391	771	0.85467	0.0061	771	-506.571	0.08246	771	-0.80698	0.00655	771	-490.135	0.09385	771	-0.29627	0.00622	771	-545.741	0.09421	771	-4.21344	0.007
770	1.1434	0.00641	770	-608.138	0.10478	770	0.81964	0.00611	770	-512.43	0.0832	770	-0.90027	0.00657	770	-496.275	0.09469	770	-0.27914	0.00623	770	-551.706	0.09499	770	-4.30585	0.00702
769	1.12885	0.00642	769	-615.325	0.10568	769	0.76688	0.00612	769	-519.521	0.08397	769	-1.0062	0.00658	769	-502.03	0.09556	769	-0.27826	0.00624	769	-557.849	0.09582	769	-4.32263	0.00704
768	1.03757	0.00643	768	-623.178	0.10665	768	0.73801	0.00612	768	-526.784	0.08479	768	-1.07498	0.00659	768	-508.463	0.09649	768	-0.31955	0.00625	768	-564.865	0.09668	768	-4.36078	0.00706
767	0.96518	0.00643	767	-631.644	0.10766	767	0.70557	0.00612	767	-533.92	0.08569	767	-1.10892	0.0066	767	-515.235	0.09749	767	-0.34421	0.00626	767	-572.065	0.09762	767	-4.40546	0.00708
766	0.96103	0.00644	766	-639.866	0.10869	766	0.68649	0.00613	766	-541.638	0.08661	766	-1.19891	0.00662	766	-522.134	0.09848	766	-0.37537	0.00627	766	-579.661	0.09858	766	-4.47034	0.00711
765	0.98358	0.00644	765	-648.499	0.10979	765	0.65686	0.00614	765	-549.408	0.08755	765	-1.30554	0.00663	765	-528.831	0.09951	765	-0.34286	0.00628	765	-587.324	0.09952	765	-4.56314	0.00713
764	0.94043	0.00644	764	-657.504	0.11089	764	0.729	0.00615	764	-557.376	0.08854	764	-1.39618	0.00665	764	-536.011	0.10062	764	-0.25778	0.0063	764	-595.451	0.10054	764	-4.66229	0.00716
763	0.9025	0.00644	763	-666.805	0.11202	763	0.81235	0.00615	763	-565.826	0.08956	763	-1.36185	0.00667	763	-543.71	0.10171	763	-0.18158	0.00631	763	-603.535	0.10154	763	-4.76126	0.00718
762	0.94937	0.00644	762	-676.337	0.11319	762	0.86404	0.00616	762	-574.258	0.09057	762	-1.33472	0.00669	762	-551.066	0.10283	762	-0.13959	0.00632	762	-611.824	0.10259	762	-4.84039	0.00721
761	1.01376	0.00644	761	-685.996	0.1143	761	0.90469	0.00617	761	-582.678	0.09162	761	-1.36063	0.00671	761	-558.952	0.10399	761	-0.16437	0.00633	761	-620.607	0.10361	761	-4.98166	0.00724
760	1.12497	0.00644	760	-695.523	0.11545	760	0.88934	0.00618	760	-590.911	0.09267	760	-1.43173	0.00673	760	-567.349	0.10516	760	-0.16242	0.00635	760	-629.933	0.1047	760	-5.11853	0.00727
759	1.17758	0.00644	759	-704.669	0.11659	759	0.84943	0.00619	759	-599.87	0.09371	759	-1.51236	0.00675	759	-575.624	0.10631	759	-0.19641	0.00636	759	-638.839	0.10572	759	-5.23959	0.0073
758	1.25064	0.00645	758	-714.322	0.11776	758	0.84158	0.0062	758	-608.992	0.09477	758	-1.57745	0.00677	758	-583.997	0.10748	758	-0.21982	0.00637	758	-647.627	0.10677	758	-5.41861	0.00733
757	1.23627	0.00645	757	-724.46	0.11891	757	0.86807	0.0062	757	-618.445	0.09585	757	-1.64178	0.00679	757	-592.793	0.10869	757	-0.24966	0.00638	757	-656.751	0.10785	757	-5.61404	0.00736
756	1.17258	0.00645	756	-734.446	0.12006	756	0.84982	0.00621	756	-628.14	0.09696	756	-1.68103	0.00682	756	-601.76	0.1099	756	-0.32071	0.0064	756	-666.344	0.10895	756	-5.84232	0.00739
755	1.18982	0.00646	755	-744.255	0.12121	755	0.79175	0.00622	755	-638.131	0.09807	755	-1.82483	0.00683	755	-610.178	0.11111	755	-0.40573	0.00641	755	-675.654	0.10997	755	-6.08612	0.00741
754	1.21759	0.00647	754	-754.23	0.12239	754	0.76035	0.00623	754	-648.279	0.09918	754	-1.99509	0.00686	754	-618.857	0.11233	754	-0.50388	0.00642	754	-685.029	0.11103	754	-6.26218	0.00744
753	1.12115	0.00647	753	-764.421	0.12358	753	0.74466	0.00624	753	-658.598	0.10026	753	-2.15192	0.00688	753	-627.792	0.11357	753	-0.56711	0.00644	753	-694.454	0.11212	753	-6.44617	0.00747
752	1.05676	0.00647	752	-774.545	0.12473	752	0.75427	0.00624	752	-668.578	0.10138	752	-2.29327	0.0069	752	-636.438	0.11483	752	-0.64929	0.00645	752	-703.359	0.11312	752	-6.62302	0.0075
751	1.03098	0.00648	751	-784.761	0.12591	751	0.74481	0.00625	751	-678.57	0.10249	751	-2.41284	0.00692	751	-645.196	0.11608	751	-0.73932	0.00647	751	-712.418	0.11418	751	-6.80612	0.00754
750	1.00961	0.00647	750	-794.807	0.12705	750	0.74149	0.00626	750	-688.767	0.10359	750	-2.53815	0.00695	750	-654.051	0.11733	750	-0.80997	0.00648	750	-721.706	0.11517	750	-6.95172	0.00757
749	1.03244	0.00647	749	-804.739	0.1282	749	0.75964	0.00627	749	-698.578	0.1047	749	-2.62677	0.00698	749	-662.442	0.11857	749	-0.85303	0.0065	749	-730.748	0.1162	749	-7.13657	0.0076
748	1.09396	0.00648	748	-814.247	0.12937	748	0.73578	0.00627	748	-708.308	0.10579	748	-2.75818	0.007	748	-671.308	0.11979	748	-0.8642	0.00652	748	-739.249	0.11718	748	-7.32199	0.00764
747	1.07449	0.00648	747	-823.568	0.13051	747	0.73169	0.00628	747	-717.488	0.10685	747	-2.88919	0.00702	747	-680.092	0.12095	747	-0.92435	0.00654	747	-747.476	0.11821	747	-7.478	0.00768
746	1.01596	0.00648	746	-832.019	0.13158	746	0.74921	0.00629	746	-726.628	0.1079	746	-3.01105	0.00705	746	-688.612	0.12213	746	-0.99762	0.00655	746	-755.947	0.11915	746	-7.67496	0.00771
745	1.05826	0.00649	745	-840.925	0.1326	745	0.73883	0.00629	745	-735.741	0.10893	745	-3.11362	0.00706	745	-697.639	0.12331	745	-1.05881	0.00656	745	-763.627	0.12004	745	-7.86758	0.00775
744	1.11627	0.00649	744	-849.481	0.13361	744	0.69879	0.00631	744	-744.856	0.10997	744	-3.19565	0.00709	744	-706.348	0.12441	744	-1.1264	0.00658	744	-771.36	0.12095	744	-8.13977	0.00778
743	1.19791	0.00649	743	-857.7	0.13461	743	0.66626	0.00632	743	-754.01	0.11097	743	-3.29709	0.0071	743	-714.027	0.12549	743	-1.15436	0.0066	743	-778.739	0.12179	743	-8.35297	0.00782
742	1.22098	0.00649	742	-865.989	0.13558	742	0.63681	0.00632	742	-762.724	0.11192	742	-3.39001	0.00712	742	-721.465	0.12654	742	-1.18146	0.00661	742	-785.821	0.12262	742	-8.58359	0.00785
741	1.18881	0.0065	741	-874.611	0.1365	741	0.59235	0.00633	741	-771.137	0.11285	741	-3.52142	0.00714	741	-728.925	0.12755	741	-1.21344	0.00663	741	-792.334	0.12338	741	-8.76505	0.00789
740	1.17099	0.0065	740	-882.828	0.13744	740	0.61765	0.00634	740	-779.449	0.11376	740	-3.61023	0.00716	740	-735.999	0.12859	740	-1.23212	0.00664	740	-798.414	0.12414	740	-8.97958	0.00793
739	1.23328	0.0065	739	-890.95	0.13826	739	0.63834	0.00635	739	-787.565	0.11464	739	-3.7674	0.00718	739	-742.769	0.12956	739	-1.25055	0.00665	739	-804.825	0.12487	739	-9.19083	0.00796
738	1.27628	0.0065	738	-899.423	0.13913	738	0.60687	0.00635	738	-795.768	0.11551	738	-3.90942	0.00721	738	-749.714	0.13053	738	-1.31216	0.00667	738	-810.858	0.12555	738	-9.40521	0.00799
737	1.25775	0.0065	737	-906.915	0.13997	737	0.57159	0.00636	737	-803.964	0.11642	737	-4.05292	0.00723	737	-756.366	0.13143	737	-1.36838	0.00668	737	-817.104	0.12619	737	-9.6712	0.00802
736	1.21924	0.00651	736	-913.989	0.14077	736	0.58484	0.00637	736	-812.067	0.11721	736	-4.16559	0.00725	736	-762.816	0.13235	736	-1.38657	0.0067	736	-822.735	0.12685	736	-9.93387	0.00806
735	1.18784	0.0065	735	-920.748	0.14152	735	0.64475	0.00637	735	-819.719	0.11799	735	-4.24579	0.00727	735	-770.208	0.13322	735	-1.45328	0.00671	735	-828.311	0.1275	735	-10.1466	0.00809
734	1.17233	0.00651	734	-927.015	0.14219	734	0.70578	0.00638	734	-826.787	0.11877	734	-4.38647	0.0073	734	-776.808	0.13406	734	-1.5061	0.00673	734	-833.851	0.1281	734	-10.3651	0.00812
733	1.186	0.00651	733	-932.539	0.14286	733	0.7323	0.00639	733	-833.391	0.11949	733	-4.5267	0.00731	733	-782.881	0.13485	733	-1.58032	0.00674	733	-839.199	0.12871	733	-10.5801	0.00815
732	1.17188	0.00651	732	-937.702	0.14349	732	0.71567	0.0064	732	-840.151	0.1202	732	-4.67441	0.00733	732	-788.94	0.13561	732	-1.65686	0.00675	732	-844.502	0.12928	732	-10.7875	0.00818
731	1.13721	0.00651	731	-942.916	0.14407	731	0.69992	0.0064	731	-846.271	0.12088	731	-4.83197	0.00735	731	-794.671	0.13631	731	-1.76678	0.00676	731	-848.721	0.1298	731	-10.9179	0.0082
730	1.12561	0.00651	730	-946.915	0.1446	730	0.72263	0.00641	730	-851.94	0.12148	730	-4.94345	0.00737	730	-799.5	0.13695	730	-1.80902	0.00677	730	-852.163	0.13023	730	-11.1219	0.00823
729	1.1398	0.00652	729	-950.809	0.14496	729	0.73648	0.00641	729	-856.457	0.12191	729	-5.07449	0.00737	729	-804.117	0.13741	729	-1.79919	0.00678	729	-855.653	0.13063	729	-11.2447	0.00825
728	1.16025	0.00652	728	-953.266	0.14512	728	0.72836	0.00642	728	-859.741	0.12214	728	-5.17001	0.00738	728	-806.905	0.13763	728	-1.81049	0.00679	728	-858.552	0.13082	728	-11.3183	0.00826
727	1.14056	0.00651	727	-954.361	0.1452	727	0.7056	0.00642	727	-860.793	0.12213	727	-5.26871	0.00738	727	-807.725	0.13762	727	-1.77426	0.00678	727	-860.252	0.1308	727	-11.2925	0.00826
726	1.10382	0.00652	726	-954.605	0.14519	726	0.68842	0.00642	726	-860.815	0.12207	726	-5.29578	0.00737	726	-807.648	0.13754	726	-1.73117	0.00678	726	-860.566	0.13074	726	-11.2943	0.00826
725	1.08954	0.00651	725	-954.552	0.1451	725	0.73108	0.00642	725	-860.552	0.122	725	-5.29849	0.00737	725	-807.232	0.13739	725	-1.70865	0.00678	725	-860.108	0.13064	725	-11.3112	0.00825
724	1.03607	0.00652	724	-953.643	0.14505	724	0.75104	0.00641	724	-859.761	0.12189	724	-5.30396	0.00737	724	-805.773	0.13726	724	-1.70871	0.00679	724	-858.938	0.13053	724	-11.3543	0.00824
723	0.99994	0.00651	723	-952.535	0.14498	723	0.82025	0.00642	723	-858.776	0.12176	723	-5.25018	0.00737	723	-804.221	0.13709	723	-1.69012	0.00679	723	-857.545	0.1304	723	-11.3724	0.00823
722	0.99921	0.00652	722	-951.545	0.14491	722	0.86725	0.00642	722	-857.995	0.12164	722	-5.2171	0.00736	722	-803.912	0.13696	722	-1.6311	0.00679	722	-856.669	0.13034	722	-11.3565	0.00823
721	0.95416	0.00651	721	-950.992	0.1449	721	0.90347	0.00642	721	-857.569	0.1217	721	-5.15109	0.00736	721	-802.371	0.13697	721	-1.59625	0.00679	721	-855.637	0.13033	721	-11.2834	0.00823
720	0.9364	0.00652	720	-951.533	0.14511	720	0.9502	0.00642	720	-857.82	0.12191	720	-5.11575	0.00737	720	-801.66	0.13715	720	-1.63156	0.00679	720	-855.332	0.13044	720	-11.2675	0.00825
719	0.90436	0.00651	719	-953.727	0.14547	719	0.96835	0.00642	719	-860.423	0.12242	719	-5.13156	0.00738	719	-802.771	0.13767	719	-1.68713	0.0068	719	-856.227	0.13074	719	-11.3403	0.00827
718	0.89301	0.00652	718	-957.101	0.14598	718	0.97861	0.00642	718	-865.044	0.123	718	-5.29321	0.0074	718	-805.25	0.13822	718	-1.75299	0.00682	718	-858.235	0.1312	718	-11.5291	0.00829
717	0.9454	0.00651	717	-960.93	0.14658	717	0.94171	0.00642	717	-869.899	0.12366	717	-5.44479	0.00742	717	-809.009	0.13891	717	-1.84317	0.00683	717	-861.015	0.1317	717	-11.7337	0.00832
716	1.01166	0.00652	716	-964.9	0.14712	716	0.90811	0.00643	716	-874.911	0.12433	716	-5.65024	0.00744	716	-813.616	0.1397	716	-1.95352	0.00684	716	-865.004	0.13222	716	-11.867	0.00835
715	1.02173	0.00652	715	-968.651	0.14774	715	0.83307	0.00643	715	-881.119	0.12507	715	-5.87091	0.00747	715	-818.725	0.14053	715	-2.05994	0.00686	715	-869.494	0.1327	715	-12.0685	0.00839
714	1.03619	0.00653	714	-973.545	0.14839	714	0.71481	0.00644	714	-888.092	0.12587	714	-6.0412	0.00749	714	-822.891	0.14133	714	-2.19083	0.00687	714	-874.228	0.13323	714	-12.3675	0.00843
713	1.03162	0.00653	713	-978.752	0.14904	713	0.62314	0.00644	713	-895.22	0.12663	713	-6.20752	0.00752	713	-828.71	0.14218	713	-2.27515	0.00689	713	-878.846	0.13375	713	-12.6747	0.00847
712	0.99579	0.00653	712	-983.949	0.14972	712	0.55109	0.00646	712	-902.244	0.12745	712	-6.33786	0.00755	712	-835.585	0.14306	712	-2.2948	0.0069	712	-883.75	0.13427	712	-13.0047	0.0085
711	0.99689	0.00653	711	-989.305	0.15036	711	0.48367	0.00647	711	-908.947	0.12823	711	-6.38007	0.00758	711	-842.025	0.14395	711	-2.34805	0.00691	711	-888.139	0.13482	711	-13.3862	0.00854
710	1.00232	0.00654	710	-994.322	0.15096	710	0.40439	0.00648	710	-916.223	0.12901	710	-6.43857	0.0076	710	-848.505	0.14486	710	-2.4454	0.00693	710	-892.727	0.1353	710	-13.7729	0.00858
709	0.96719	0.00654	709	-1000.29	0.15156	709	0.39459	0.00649	709	-924.025	0.12987	709	-6.49115	0.00763	709	-854.443	0.14575	709	-2.49399	0.00695	709	-897.587	0.13577	709	-14.1052	0.00862
708	0.88617	0.00654	708	-1005.85	0.15218	708	0.38855	0.00649	708	-932.159	0.13073	708	-6.51129	0.00766	708	-860.367	0.14665	708	-2.52023	0.00697	708	-901.659	0.13626	708	-14.4198	0.00866
707	0.90076	0.00654	707	-1011.82	0.15277	707	0.44101	0.0065	707	-940.235	0.13156	707	-6.50183	0.0077	707	-866.421	0.14748	707	-2.59213	0.00699	707	-906.163	0.13671	707	-14.7739	0.0087
706	0.94217	0.00654	706	-1018	0.15326	706	0.48654	0.00651	706	-947.985	0.13236	706	-6.58691	0.00773	706	-873.143	0.14836	706	-2.63766	0.00701	706	-910.248	0.1372	706	-15.1689	0.00874
705	0.90067	0.00655	705	-1023.05	0.15378	705	0.49777	0.00652	705	-955.944	0.13318	705	-6.68878	0.00777	705	-879.399	0.14922	705	-2.73483	0.00704	705	-914.696	0.13763	705	-15.5085	0.00879
704	0.87006	0.00655	704	-1028.4	0.15431	704	0.47342	0.00653	704	-964.151	0.13394	704	-6.8168	0.0078	704	-884.828	0.15014	704	-2.88757	0.00706	704	-918.756	0.13798	704	-15.8926	0.00884
703	0.85648	0.00655	703	-1032.34	0.15482	703	0.49307	0.00653	703	-972.443	0.13479	703	-7.00909	0.00784	703	-890.476	0.15102	703	-3.0043	0.00709	703	-922.663	0.13841	703	-16.2791	0.00889
702	0.8374	0.00655	702	-1035.87	0.1553	702	0.55936	0.00654	702	-980.523	0.13563	702	-7.33041	0.00787	702	-895.994	0.15185	702	-3.12448	0.00711	702	-926.386	0.1388	702	-16.7148	0.00894
701	0.86469	0.00655	701	-1039.13	0.15569	701	0.61563	0.00655	701	-988.058	0.13639	701	-7.61148	0.00791	701	-901.409	0.15266	701	-3.25436	0.00714	701	-929.868	0.13916	701	-17.1078	0.009
700	0.95572	0.00656	700	-1042.2	0.1561	700	0.67157	0.00656	700	-995.177	0.13707	700	-7.88171	0.00794	700	-907.244	0.15343	700	-3.38272	0.00716	700	-933.595	0.13947	700	-17.5533	0.00906
699	0.95938	0.00656	699	-1045.32	0.15641	699	0.69705	0.00657	699	-1002.48	0.13784	699	-8.242	0.00797	699	-913.022	0.15418	699	-3.58429	0.00718	699	-936.867	0.13972	699	-18.0302	0.00911
698	0.86301	0.00656	698	-1048.14	0.15671	698	0.66357	0.00659	698	-1009.39	0.13858	698	-8.62357	0.008	698	-918.351	0.15494	698	-3.73871	0.0072	698	-940.289	0.13999	698	-18.4853	0.00918
697	0.85245	0.00656	697	-1050.78	0.15696	697	0.62946	0.0066	697	-1016.29	0.13921	697	-8.923	0.00803	697	-923.644	0.15561	697	-3.93918	0.00723	697	-943.317	0.14014	697	-18.9537	0.00924
696	0.93292	0.00656	696	-1053.21	0.15712	696	0.6626	0.0066	696	-1022.85	0.13981	696	-9.24957	0.00807	696	-928.565	0.15626	696	-4.10516	0.00726	696	-945.746	0.14034	696	-19.4488	0.00929
695	1.01169	0.00657	695	-1055.87	0.15726	695	0.67783	0.00661	695	-1029.39	0.14039	695	-9.6037	0.00809	695	-932.58	0.15677	695	-4.29507	0.00728	695	-947.828	0.14044	695	-19.9602	0.00935
694	1.07559	0.00657	694	-1058.81	0.15732	694	0.68301	0.00662	694	-1034.96	0.14087	694	-9.87772	0.00813	694	-936.219	0.1573	694	-4.4852	0.0073	694	-949.651	0.14048	694	-20.4092	0.00941
693	1.11356	0.00656	693	-1060.99	0.15737	693	0.60083	0.00663	693	-1039.88	0.14134	693	-10.1137	0.00817	693	-940.36	0.15778	693	-4.64987	0.00733	693	-950.921	0.14042	693	-20.8457	0.00946
692	1.15567	0.00657	692	-1062.5	0.15738	692	0.54315	0.00664	692	-1045.07	0.14177	692	-10.346	0.0082	692	-944.095	0.15821	692	-4.81866	0.00736	692	-952.117	0.14042	692	-21.1984	0.00952
691	1.25458	0.00656	691	-1063.25	0.15737	691	0.49262	0.00665	691	-1049.78	0.14211	691	-10.5534	0.00824	691	-946.798	0.15862	691	-4.89484	0.00738	691	-952.983	0.14039	691	-21.4979	0.00958
690	1.39822	0.00656	690	-1063.81	0.15729	690	0.49539	0.00666	690	-1053.94	0.14246	690	-10.7535	0.00828	690	-949.027	0.15892	690	-4.94989	0.00741	690	-953.142	0.14029	690	-21.8475	0.00963
689	1.43146	0.00656	689	-1064.22	0.15719	689	0.57938	0.00666	689	-1057.62	0.14278	689	-10.9645	0.00831	689	-950.125	0.15924	689	-5.05096	0.00743	689	-953.007	0.14014	689	-22.1664	0.00968
688	1.39273	0.00656	688	-1063.66	0.15707	688	0.57367	0.00667	688	-1060.57	0.14304	688	-11.2321	0.00834	688	-951.441	0.15946	688	-5.18719	0.00744	688	-953.188	0.13994	688	-22.52	0.00972
687	1.3533	0.00655	687	-1062.61	0.15693	687	0.56995	0.00668	687	-1062.96	0.14325	687	-11.4743	0.00837	687	-952.891	0.15962	687	-5.30826	0.00746	687	-953.321	0.13975	687	-22.8973	0.00977
686	1.29132	0.00655	686	-1061	0.15671	686	0.61386	0.00668	686	-1065.73	0.14342	686	-11.7211	0.0084	686	-954.26	0.15978	686	-5.41763	0.00748	686	-953.043	0.13955	686	-23.325	0.00981
685	1.23318	0.00656	685	-1059.44	0.15647	685	0.69156	0.00668	685	-1068.28	0.14356	685	-11.9888	0.00843	685	-954.977	0.1599	685	-5.45496	0.0075	685	-952.205	0.13937	685	-23.7597	0.00986
684	1.17569	0.00655	684	-1057.6	0.15619	684	0.73795	0.00669	684	-1070.02	0.14368	684	-12.3781	0.00846	684	-954.902	0.15997	684	-5.61148	0.00752	684	-950.863	0.13912	684	-24.2765	0.0099
683	1.09302	0.00656	683	-1055.76	0.15585	683	0.72491	0.0067	683	-1071.95	0.14381	683	-12.7333	0.00849	683	-954.958	0.15997	683	-5.74423	0.00754	683	-949.468	0.13888	683	-24.8599	0.00994
682	1.06711	0.00656	682	-1053.84	0.15552	682	0.68381	0.00671	682	-1073.6	0.14381	682	-12.9682	0.00852	682	-954.758	0.16003	682	-5.90076	0.00756	682	-948.016	0.13853	682	-25.3708	0.00999
681	1.03421	0.00656	681	-1051.7	0.15513	681	0.6167	0.00671	681	-1074.87	0.14379	681	-13.2345	0.00854	681	-955.076	0.16005	681	-6.01932	0.00758	681	-946.263	0.1382	681	-25.9905	0.01003
680	1.02551	0.00657	680	-1050.02	0.15471	680	0.59689	0.00671	680	-1075.71	0.14381	680	-13.4811	0.00857	680	-954.596	0.16001	680	-6.14709	0.00761	680	-943.739	0.13791	680	-26.5625	0.01007
679	1.00409	0.00656	679	-1047.85	0.15427	679	0.56674	0.00672	679	-1076.67	0.14383	679	-13.6834	0.0086	679	-953.544	0.15993	679	-6.25143	0.00762	679	-941.112	0.13758	679	-27.1065	0.0101
678	0.98929	0.00657	678	-1045.87	0.15388	678	0.46646	0.00672	678	-1076.98	0.14378	678	-13.8622	0.00863	678	-952.313	0.15985	678	-6.40234	0.00764	678	-938.776	0.13715	678	-27.492	0.01015
677	1.00845	0.00657	677	-1043.3	0.15343	677	0.38187	0.00673	677	-1076.85	0.14369	677	-14.0808	0.00866	677	-950.833	0.15974	677	-6.55389	0.00766	677	-936.652	0.13672	677	-27.846	0.01019
676	0.96057	0.00657	676	-1041.08	0.15291	676	0.33652	0.00674	676	-1076.84	0.14358	676	-14.1808	0.00868	676	-949.328	0.15959	676	-6.69156	0.00767	676	-934.202	0.13623	676	-28.1776	0.01022
675	0.94235	0.00657	675	-1038.17	0.15243	675	0.36337	0.00674	675	-1076.21	0.14343	675	-14.2533	0.0087	675	-947.624	0.15946	675	-6.8013	0.00769	675	-931.247	0.13573	675	-28.4741	0.01026
674	0.86713	0.00657	674	-1034.63	0.1519	674	0.39127	0.00675	674	-1075.52	0.1433	674	-14.4437	0.00872	674	-945.719	0.15925	674	-6.92191	0.00771	674	-928.301	0.13526	674	-28.7822	0.0103
673	0.82126	0.00656	673	-1030.55	0.15135	673	0.41766	0.00675	673	-1074.6	0.14316	673	-14.6418	0.00874	673	-943.704	0.15904	673	-7.11252	0.00772	673	-925.312	0.13479	673	-29.0366	0.01033
672	0.82568	0.00656	672	-1026.42	0.15086	672	0.47791	0.00676	672	-1074.17	0.14298	672	-14.8648	0.00875	672	-941.64	0.15882	672	-7.26822	0.00773	672	-922.47	0.13427	672	-29.3294	0.01037
671	0.819	0.00657	671	-1022.57	0.15028	671	0.53537	0.00676	671	-1073.06	0.14274	671	-15.0785	0.00878	671	-939.905	0.15852	671	-7.43356	0.00774	671	-919.068	0.13369	671	-29.669	0.01041
670	0.85263	0.00656	670	-1018.09	0.14966	670	0.61066	0.00677	670	-1071.37	0.14245	670	-15.3	0.0088	670	-937.461	0.1582	670	-7.48868	0.00776	670	-915.539	0.13314	670	-30.0162	0.01044
669	0.91126	0.00656	669	-1013.74	0.14903	669	0.61291	0.00678	669	-1069.44	0.14218	669	-15.4452	0.00882	669	-934.843	0.15788	669	-7.55045	0.00777	669	-911.741	0.13259	669	-30.3699	0.01048
668	0.96088	0.00656	668	-1008.54	0.14837	668	0.65616	0.00678	668	-1067.36	0.14191	668	-15.5832	0.00883	668	-931.85	0.15754	668	-7.63031	0.00779	668	-907.994	0.13195	668	-30.8042	0.01051
667	1.03015	0.00656	667	-1003.48	0.14766	667	0.63571	0.00678	667	-1065.19	0.1416	667	-15.8193	0.00886	667	-928.641	0.15714	667	-7.73825	0.00781	667	-904.083	0.13127	667	-31.2823	0.01054
666	1.07672	0.00656	666	-998.961	0.14688	666	0.57022	0.00678	666	-1062.33	0.14124	666	-16.024	0.00888	666	-924.865	0.15668	666	-7.84134	0.00783	666	-899.836	0.13059	666	-31.8476	0.01058
665	1.16086	0.00656	665	-994.293	0.1461	665	0.57919	0.00679	665	-1059.19	0.14081	665	-16.1849	0.00891	665	-921.017	0.15612	665	-7.93344	0.00784	665	-894.862	0.12977	665	-32.4522	0.01061
664	1.14908	0.00656	664	-988.193	0.1452	664	0.50241	0.0068	664	-1055.28	0.14035	664	-16.362	0.00895	664	-916.864	0.15554	664	-8.05518	0.00786	664	-889.528	0.12897	664	-32.9459	0.01065
663	1.18997	0.00656	663	-981.458	0.14422	663	0.47839	0.00681	663	-1051.38	0.13986	663	-16.5864	0.00896	663	-912.32	0.15498	663	-8.22336	0.00788	663	-884.194	0.12808	663	-33.2828	0.0107
662	1.21515	0.00656	662	-974.344	0.1432	662	0.46445	0.00681	662	-1047.6	0.13932	662	-16.8479	0.00899	662	-907.91	0.15439	662	-8.37946	0.0079	662	-877.961	0.12722	662	-33.7	0.01074
661	1.20129	0.00656	661	-967.274	0.14211	661	0.4855	0.00681	661	-1043.11	0.13876	661	-17.1137	0.00902	661	-903.394	0.15368	661	-8.54553	0.00792	661	-871.063	0.12622	661	-34.1272	0.01079
660	1.1904	0.00655	660	-959.676	0.14093	660	0.53214	0.00682	660	-1039.01	0.13811	660	-17.4143	0.00905	660	-898.114	0.15291	660	-8.75787	0.00793	660	-864.073	0.12518	660	-34.5381	0.01084
659	1.18161	0.00656	659	-950.78	0.13971	659	0.5289	0.00683	659	-1034.27	0.13737	659	-17.6674	0.00908	659	-892.017	0.15206	659	-8.96692	0.00795	659	-856.626	0.12412	659	-35.0013	0.01089
658	1.16129	0.00655	658	-941.663	0.13846	658	0.61813	0.00683	658	-1028.6	0.13661	658	-17.9958	0.0091	658	-885.697	0.15119	658	-9.22018	0.00797	658	-848.196	0.12297	658	-35.4457	0.01093
657	1.09665	0.00656	657	-932.053	0.13713	657	0.66321	0.00684	657	-1022.49	0.13577	657	-18.2881	0.00913	657	-878.876	0.15035	657	-9.41827	0.00798	657	-839.632	0.12181	657	-35.7915	0.01098
656	1.07025	0.00656	656	-922.174	0.13579	656	0.71149	0.00685	656	-1016.19	0.13494	656	-18.5918	0.00916	656	-871.913	0.14945	656	-9.5325	0.008	656	-830.616	0.12055	656	-36.1801	0.01102
655	1.01846	0.00655	655	-911.844	0.13433	655	0.78915	0.00686	655	-1009.24	0.13404	655	-18.868	0.00919	655	-864.596	0.1484	655	-9.60785	0.00802	655	-821.494	0.11927	655	-36.7097	0.01106
654	0.95496	0.00656	654	-900.693	0.13282	654	0.86704	0.00686	654	-1001.62	0.13306	654	-19.0971	0.00923	654	-856.276	0.14733	654	-9.75546	0.00804	654	-811.745	0.1179	654	-37.2384	0.01109
653	0.90951	0.00655	653	-888.19	0.13126	653	0.93796	0.00687	653	-994.154	0.13206	653	-19.3249	0.00926	653	-847.275	0.14621	653	-9.862	0.00806	653	-801.639	0.1165	653	-37.8447	0.01113
652	0.90161	0.00655	652	-875.956	0.12966	652	0.99194	0.00687	652	-985.632	0.131	652	-19.6124	0.00929	652	-838.136	0.14504	652	-9.96942	0.00808	652	-790.764	0.11509	652	-38.6021	0.01116
651	0.8667	0.00655	651	-863.905	0.128	651	1.06635	0.00689	651	-976.418	0.12989	651	-19.92	0.00932	651	-829.234	0.14383	651	-10.0912	0.00809	651	-779.43	0.1136	651	-39.1086	0.01119
650	0.85452	0.00655	650	-851.47	0.12629	650	1.09943	0.0069	650	-966.744	0.1287	650	-20.2107	0.00936	650	-819.795	0.14252	650	-10.1339	0.00812	650	-767.947	0.11207	650	-39.4689	0.01122
649	0.88394	0.00655	649	-838.012	0.12455	649	1.12711	0.00691	649	-957.323	0.1275	649	-20.5163	0.00938	649	-809.96	0.14114	649	-10.213	0.00813	649	-756.221	0.11054	649	-40.0749	0.01126
648	0.89041	0.00655	648	-824.313	0.12274	648	1.17935	0.00691	648	-947.629	0.12627	648	-20.8346	0.00941	648	-799.914	0.13974	648	-10.3329	0.00815	648	-744.495	0.10896	648	-40.6756	0.01129
647	0.94583	0.00655	647	-810.759	0.12096	647	1.15094	0.00691	647	-937.317	0.12495	647	-21.1113	0.00943	647	-789.264	0.13831	647	-10.4768	0.00817	647	-732.016	0.10733	647	-41.1267	0.01133
646	1.03979	0.00655	646	-796.735	0.11911	646	1.13522	0.00692	646	-926.953	0.12364	646	-21.4478	0.00945	646	-778.8	0.13687	646	-10.6047	0.00818	646	-719.729	0.10572	646	-41.506	0.01137
645	1.07202	0.00654	645	-782.704	0.11728	645	1.15695	0.00693	645	-916.389	0.12231	645	-21.7524	0.00948	645	-768.701	0.13537	645	-10.7428	0.0082	645	-707.188	0.10409	645	-41.8225	0.01141
644	1.13943	0.00655	644	-768.675	0.11541	644	1.18378	0.00694	644	-905.242	0.12088	644	-22.0592	0.0095	644	-757.681	0.13384	644	-10.9767	0.00821	644	-694.308	0.10239	644	-42.015	0.01144
643	1.15094	0.00654	643	-753.769	0.11355	643	1.20184	0.00694	643	-893.909	0.11946	643	-22.3683	0.00953	643	-746.003	0.13228	643	-11.0937	0.00822	643	-681.217	0.10068	643	-42.2261	0.01147
642	1.1937	0.00655	642	-738.319	0.11167	642	1.23822	0.00695	642	-882.583	0.11807	642	-22.5973	0.00955	642	-734.221	0.13077	642	-11.2665	0.00823	642	-668.234	0.09896	642	-42.6753	0.0115
641	1.24756	0.00653	641	-722.794	0.10978	641	1.28305	0.00696	641	-870.569	0.11665	641	-22.8001	0.00958	641	-722.989	0.1292	641	-11.3933	0.00824	641	-654.927	0.09721	641	-43.0923	0.01153
640	1.30911	0.00653	640	-707.263	0.10785	640	1.29645	0.00698	640	-858.268	0.1152	640	-22.9258	0.00959	640	-710.983	0.12761	640	-11.5029	0.00825	640	-641.301	0.09548	640	-43.3516	0.01156
639	1.35211	0.00653	639	-691.8	0.10592	639	1.41788	0.00699	639	-845.663	0.11373	639	-23.1281	0.00962	639	-699.089	0.12603	639	-11.6568	0.00826	639	-627.602	0.09375	639	-43.6859	0.01158
638	1.36572	0.00652	638	-676.328	0.10402	638	1.44321	0.00699	638	-833.112	0.11223	638	-23.3464	0.00963	638	-686.996	0.12442	638	-11.7506	0.00827	638	-613.509	0.09198	638	-44.1235	0.01161
637	1.34201	0.00653	637	-660.971	0.10216	637	1.4241	0.00701	637	-819.444	0.11074	637	-23.5724	0.00966	637	-674.832	0.12278	637	-11.8886	0.00828	637	-599.403	0.09022	637	-44.5955	0.01163
636	1.27267	0.00652	636	-645.474	0.10027	636	1.38116	0.00702	636	-806.078	0.10928	636	-23.7691	0.00968	636	-662.892	0.12114	636	-11.9609	0.00829	636	-585.493	0.08848	636	-44.9959	0.01166
635	1.1835	0.00652	635	-629.682	0.09839	635	1.33838	0.00703	635	-793.313	0.10782	635	-23.8817	0.0097	635	-651.458	0.11952	635	-12.0727	0.00831	635	-571.725	0.08681	635	-45.6234	0.01168
634	1.11865	0.00652	634	-614.41	0.09649	634	1.30048	0.00705	634	-780.795	0.10633	634	-23.9701	0.00972	634	-639.845	0.11786	634	-12.1656	0.00832	634	-557.951	0.08514	634	-46.1819	0.01171
633	1.04651	0.00652	633	-599.427	0.09461	633	1.26144	0.00706	633	-768.595	0.10484	633	-24.0907	0.00974	633	-627.965	0.11622	633	-12.2824	0.00832	633	-543.89	0.08348	633	-46.5851	0.01172
632	0.96942	0.00652	632	-584.639	0.09281	632	1.15921	0.00707	632	-755.951	0.10336	632	-24.2763	0.00975	632	-616.231	0.1146	632	-12.4013	0.00833	632	-530.301	0.08188	632	-47.0782	0.01174
631	0.94574	0.00652	631	-569.983	0.09104	631	1.02896	0.00708	631	-744.33	0.10193	631	-24.4314	0.00978	631	-604.846	0.11303	631	-12.5174	0.00834	631	-516.924	0.08025	631	-47.5413	0.01176
630	0.85846	0.00652	630	-555.161	0.08931	630	0.91992	0.00709	630	-732.448	0.10046	630	-24.6746	0.0098	630	-593.667	0.11142	630	-12.6951	0.00835	630	-504.063	0.07866	630	-47.8001	0.01178
629	0.82141	0.00651	629	-540.732	0.08759	629	0.85211	0.0071	629	-720.927	0.09906	629	-24.8177	0.00981	629	-582.161	0.10987	629	-12.9037	0.00836	629	-491.641	0.07714	629	-48.1336	0.01178
628	0.81015	0.00651	628	-526.512	0.08592	628	0.78311	0.00711	628	-709.448	0.09767	628	-24.9665	0.00982	628	-570.509	0.1084	628	-13.0692	0.00836	628	-478.866	0.0757	628	-48.4502	0.01179
627	0.86603	0.00651	627	-512.546	0.08429	627	0.66922	0.00712	627	-698.141	0.09626	627	-25.0938	0.00982	627	-559.364	0.10692	627	-13.2399	0.00836	627	-466.654	0.07423	627	-48.6358	0.0118
626	0.91351	0.00651	626	-499.413	0.08277	626	0.56918	0.00713	626	-686.504	0.09495	626	-25.3336	0.00984	626	-548.601	0.10554	626	-13.3129	0.00837	626	-454.756	0.07282	626	-48.8356	0.01182
625	0.89996	0.0065	625	-486.242	0.08129	625	0.5282	0.00714	625	-675.266	0.09369	625	-25.5391	0.00985	625	-538.343	0.1042	625	-13.3997	0.00838	625	-443.41	0.07149	625	-49.0575	0.01183
624	0.83078	0.0065	624	-473.309	0.07985	624	0.48581	0.00715	624	-664.622	0.09244	624	-25.6893	0.00986	624	-528.286	0.10286	624	-13.479	0.00838	624	-432.815	0.07016	624	-49.1107	0.01184
623	0.79456	0.0065	623	-461.337	0.07842	623	0.43439	0.00717	623	-653.398	0.09118	623	-25.8132	0.00987	623	-518.282	0.10148	623	-13.5754	0.00839	623	-422.007	0.06887	623	-49.2097	0.01185
622	0.78787	0.0065	622	-449.76	0.077	622	0.39652	0.00718	622	-642.723	0.08991	622	-25.8736	0.00988	622	-508.509	0.10017	622	-13.5787	0.00838	622	-411.073	0.0676	622	-49.3748	0.01186
621	0.77094	0.0065	621	-438.448	0.07559	621	0.31924	0.00718	621	-632.199	0.08869	621	-25.9547	0.00989	621	-499.199	0.09885	621	-13.5746	0.00839	621	-400.136	0.06635	621	-49.6545	0.01187
620	0.84238	0.0065	620	-427.477	0.07423	620	0.19284	0.0072	620	-621.723	0.08745	620	-26.0948	0.0099	620	-489.89	0.09751	620	-13.6042	0.0084	620	-389.783	0.06509	620	-49.8202	0.01187
619	0.81604	0.0065	619	-416.096	0.07284	619	0.22272	0.00721	619	-611.077	0.08622	619	-26.2653	0.00992	619	-480.796	0.09614	619	-13.6674	0.0084	619	-379.625	0.06384	619	-49.9294	0.01188
618	0.84213	0.00651	618	-404.985	0.07137	618	0.32971	0.00722	618	-600.652	0.08496	618	-26.445	0.00993	618	-471.631	0.09471	618	-13.7434	0.00841	618	-369.45	0.06254	618	-50.0199	0.01188
617	0.88776	0.0065	617	-394.007	0.06992	617	0.32761	0.00723	617	-589.314	0.08361	617	-26.5456	0.00994	617	-461.839	0.09326	617	-13.8449	0.00841	617	-359.182	0.06119	617	-50.0004	0.01189
616	0.96329	0.0065	616	-382.911	0.06841	616	0.24356	0.00724	616	-578.249	0.08224	616	-26.6985	0.00995	616	-451.821	0.09179	616	-13.9323	0.00842	616	-348.37	0.05987	616	-50.1484	0.0119
615	1.01828	0.0065	615	-371.064	0.06687	615	0.24188	0.00725	615	-566.963	0.08082	615	-26.8095	0.00996	615	-441.622	0.09029	615	-14.0396	0.00842	615	-337.494	0.05853	615	-50.289	0.0119
614	1.01059	0.00649	614	-358.458	0.06528	614	0.25134	0.00727	614	-554.95	0.07938	614	-26.9044	0.00998	614	-430.944	0.0887	614	-14.1404	0.00843	614	-326.988	0.05715	614	-50.5044	0.0119
613	1.04398	0.00649	613	-345.76	0.06365	613	0.27078	0.00729	613	-542.435	0.07786	613	-26.905	0.00999	613	-419.611	0.0871	613	-14.2391	0.00844	613	-316.24	0.0557	613	-50.7053	0.01191
612	1.06894	0.00649	612	-332.679	0.06197	612	0.29086	0.00731	612	-529.622	0.07634	612	-26.8139	0.01	612	-408.159	0.08544	612	-14.3283	0.00844	612	-305.201	0.0542	612	-50.9587	0.01191
611	1.11887	0.00648	611	-319.683	0.06022	611	0.08331	0.00732	611	-516.463	0.0747	611	-26.6718	0.01001	611	-396.773	0.08373	611	-14.3947	0.00844	611	-294.001	0.0527	611	-51.2642	0.01193
610	1.12796	0.00648	610	-306.414	0.05842	610	-0.16	0.00734	610	-502.785	0.073	610	-26.5413	0.01003	610	-385.038	0.08195	610	-14.4685	0.00846	610	-282.453	0.05116	610	-51.4836	0.01193
609	1.05417	0.00648	609	-292.708	0.05663	609	-0.41345	0.00736	609	-489.009	0.07133	609	-26.5631	0.01004	609	-373.034	0.08015	609	-14.5204	0.00847	609	-270.673	0.04964	609	-51.7198	0.01193
608	1.05292	0.00648	608	-278.726	0.05477	608	-0.58633	0.00738	608	-474.776	0.06955	608	-26.6546	0.01006	608	-361.087	0.07825	608	-14.6103	0.00847	608	-259.005	0.04804	608	-51.9494	0.01194
607	1.05756	0.00647	607	-264.923	0.05292	607	-0.74674	0.00741	607	-460.154	0.06774	607	-26.7704	0.01006	607	-348.371	0.07632	607	-14.6769	0.00848	607	-247.003	0.04644	607	-52.1664	0.01194
606	1.14594	0.00647	606	-251.127	0.05106	606	-0.95941	0.00743	606	-445.704	0.06595	606	-26.8679	0.01008	606	-335.898	0.07438	606	-14.7561	0.00848	606	-235.101	0.04483	606	-52.312	0.01194
605	1.24133	0.00648	605	-237.065	0.04916	605	-1.16385	0.00745	605	-430.711	0.06409	605	-27.0066	0.01008	605	-322.955	0.07236	605	-14.8711	0.00849	605	-223.374	0.04323	605	-52.3836	0.01194
604	1.2851	0.00647	604	-223.132	0.04727	604	-1.38278	0.00748	604	-415.639	0.0622	604	-27.1649	0.01009	604	-310.052	0.07037	604	-14.9319	0.0085	604	-211.496	0.04165	604	-52.4705	0.01196
603	1.22156	0.00647	603	-209.458	0.04542	603	-1.50473	0.0075	603	-400.696	0.06033	603	-27.3957	0.0101	603	-296.844	0.06832	603	-14.9315	0.0085	603	-199.803	0.04006	603	-52.5449	0.01195
602	1.15399	0.00647	602	-196.063	0.04359	602	-1.62949	0.00753	602	-385.532	0.05848	602	-27.619	0.01012	602	-283.803	0.06628	602	-14.9833	0.0085	602	-188.339	0.03848	602	-52.6619	0.01196
601	1.20798	0.00647	601	-183.145	0.0418	601	-1.83243	0.00756	601	-370.716	0.05661	601	-27.6877	0.01012	601	-270.742	0.06424	601	-15.0418	0.0085	601	-177.153	0.03698	601	-52.704	0.01197
600	1.20822	0.00647	600	-170.674	0.04007	600	-2.04166	0.00759	600	-355.921	0.0548	600	-27.5507	0.01013	600	-257.775	0.06221	600	-15.0883	0.0085	600	-166.374	0.0355	600	-52.7775	0.01196
599	1.16183	0.00646	599	-158.52	0.03834	599	-2.29434	0.00762	599	-341.314	0.05302	599	-27.3815	0.01014	599	-245.512	0.06024	599	-15.1569	0.0085	599	-156.194	0.03405	599	-52.9716	0.01195
598	1.07349	0.00646	598	-147.06	0.03669	598	-2.54095	0.00766	598	-326.567	0.05121	598	-27.2391	0.01016	598	-233.338	0.05828	598	-15.2117	0.0085	598	-146.323	0.03264	598	-53.1137	0.01195
597	1.01212	0.00646	597	-136.594	0.0351	597	-2.80807	0.00769	597	-312.101	0.04947	597	-27.0647	0.01018	597	-221.704	0.05639	597	-15.2224	0.00851	597	-136.976	0.03129	597	-53.1839	0.01196
596	0.97064	0.00645	596	-126.855	0.0336	596	-3.07495	0.00773	596	-298.205	0.04775	596	-26.9595	0.01019	596	-210.457	0.05449	596	-15.1511	0.00852	596	-127.966	0.03001	596	-53.271	0.01195
595	0.97739	0.00645	595	-117.38	0.03216	595	-3.28009	0.00776	595	-284.804	0.04609	595	-26.8427	0.0102	595	-199.198	0.05265	595	-15.1374	0.00852	595	-119.41	0.02879	595	-53.2953	0.01195
594	1.05298	0.00645	594	-108.407	0.03074	594	-3.49377	0.0078	594	-271.502	0.0445	594	-26.7935	0.01022	594	-188.365	0.05089	594	-15.1534	0.00853	594	-111.21	0.02763	594	-53.3153	0.01193
593	1.08463	0.00645	593	-99.8168	0.02942	593	-3.75461	0.00784	593	-258.674	0.04292	593	-26.807	0.01023	593	-177.984	0.04917	593	-15.102	0.00854	593	-103.649	0.02652	593	-53.3247	0.01192
592	1.07272	0.00645	592	-91.8303	0.02815	592	-4.02826	0.00788	592	-246.093	0.04141	592	-26.822	0.01024	592	-168.259	0.04753	592	-15.0798	0.00855	592	-96.3991	0.02545	592	-53.3426	0.01191
591	1.07404	0.00645	591	-84.6212	0.02696	591	-4.25391	0.00792	591	-233.743	0.03991	591	-26.8354	0.01026	591	-158.684	0.04592	591	-15.038	0.00854	591	-89.6046	0.02443	591	-53.3083	0.01192
590	1.08673	0.00645	590	-77.8368	0.02583	590	-4.46024	0.00796	590	-221.9	0.03847	590	-26.9045	0.01027	590	-149.25	0.04432	590	-15.0301	0.00855	590	-83.0417	0.02349	590	-53.1871	0.01192
589	1.09348	0.00645	589	-71.5675	0.02474	589	-4.69296	0.00799	589	-210.909	0.03706	589	-26.941	0.01027	589	-140.236	0.04274	589	-14.9865	0.00856	589	-76.8788	0.02256	589	-53.0009	0.01191
588	1.0419	0.00646	588	-65.6073	0.0237	588	-4.82697	0.00804	588	-200.277	0.03572	588	-26.9725	0.01029	588	-131.487	0.04124	588	-14.9968	0.00856	588	-71.2679	0.02168	588	-52.733	0.01189
587	1.02942	0.00646	587	-59.8761	0.0227	587	-5.05731	0.00808	587	-189.975	0.03442	587	-26.8428	0.0103	587	-123.448	0.03979	587	-15.0151	0.00857	587	-66.0473	0.02083	587	-52.5829	0.01189
586	0.96429	0.00645	586	-54.6479	0.02178	586	-5.38754	0.00812	586	-180.121	0.03316	586	-26.7393	0.01031	586	-115.639	0.03838	586	-14.9985	0.00857	586	-61.1411	0.02002	586	-52.3655	0.01189
585	0.92859	0.00645	585	-50.0847	0.02089	585	-5.71085	0.00817	585	-170.583	0.03191	585	-26.5925	0.01032	585	-108.328	0.03699	585	-15.0246	0.00858	585	-56.5125	0.01925	585	-52.2191	0.0119
584	0.90768	0.00646	584	-46.0231	0.02005	584	-5.98953	0.00822	584	-161.518	0.03072	584	-26.4252	0.01034	584	-101.291	0.03562	584	-15.0569	0.00857	584	-52.2579	0.01851	584	-52.0944	0.01189
583	0.92642	0.00645	583	-42.0301	0.01925	583	-6.39856	0.00827	583	-152.726	0.02957	583	-26.3002	0.01035	583	-94.5827	0.0343	583	-15.1045	0.00859	583	-48.2684	0.01781	583	-51.8858	0.01189
582	0.987	0.00646	582	-38.3026	0.01849	582	-6.87152	0.00832	582	-144.288	0.02843	582	-26.2029	0.01036	582	-88.4195	0.03304	582	-15.1215	0.00859	582	-44.5855	0.01714	582	-51.5458	0.01189
581	1.01437	0.00646	581	-34.851	0.01775	581	-7.34146	0.00837	581	-135.788	0.02737	581	-25.962	0.01038	581	-82.431	0.03181	581	-15.1353	0.0086	581	-41.1815	0.01653	581	-51.3952	0.01189
580	1.09653	0.00644	580	-31.6393	0.01709	580	-7.89462	0.00842	580	-127.645	0.02632	580	-25.8441	0.01039	580	-76.8967	0.03063	580	-15.0489	0.00861	580	-37.7991	0.01593	580	-51.1956	0.01189
579	1.14581	0.00644	579	-28.8388	0.01645	579	-8.47287	0.00847	579	-120.033	0.02531	579	-25.7918	0.01042	579	-71.4149	0.0295	579	-14.9872	0.00862	579	-34.8517	0.01536	579	-51.0638	0.01189
578	1.12067	0.00645	578	-26.367	0.01584	578	-8.99396	0.00853	578	-112.675	0.02435	578	-25.7677	0.01044	578	-66.3955	0.02838	578	-14.9505	0.00863	578	-32.0988	0.01482	578	-50.8979	0.0119
577	1.12314	0.00644	577	-24.0049	0.01527	577	-9.4494	0.00858	577	-105.647	0.02344	577	-25.603	0.01046	577	-61.6707	0.02733	577	-14.8848	0.00864	577	-29.5331	0.01431	577	-50.7204	0.01189
576	1.10992	0.00644	576	-21.8392	0.01473	576	-9.8989	0.00864	576	-99.0368	0.02257	576	-25.5298	0.01048	576	-57.1735	0.02633	576	-14.7864	0.00866	576	-27.0965	0.01382	576	-50.3918	0.0119
575	1.18359	0.00644	575	-19.836	0.01423	575	-10.2592	0.0087	575	-92.9398	0.02175	575	-25.4264	0.01051	575	-52.8012	0.02538	575	-14.7099	0.00867	575	-24.7836	0.01338	575	-50.1473	0.01191
574	1.16309	0.00645	574	-18.0823	0.01379	574	-10.7061	0.00875	574	-87.167	0.02099	574	-25.3285	0.01054	574	-48.7744	0.02446	574	-14.564	0.00869	574	-22.848	0.01295	574	-49.8707	0.01191
573	1.12061	0.00644	573	-16.4955	0.01337	573	-11.1254	0.00881	573	-81.7619	0.02024	573	-25.299	0.01056	573	-45.1997	0.02362	573	-14.4138	0.00869	573	-20.8871	0.01254	573	-49.6893	0.01191
572	1.09161	0.00644	572	-15.0634	0.01299	572	-11.5327	0.00886	572	-76.5914	0.01953	572	-25.1803	0.01058	572	-41.7466	0.02279	572	-14.3132	0.0087	572	-19.1513	0.01218	572	-49.5096	0.01192
571	1.05121	0.00645	571	-13.87	0.01262	571	-12.0027	0.00891	571	-71.5935	0.01886	571	-25.0872	0.0106	571	-38.3449	0.02202	571	-14.3143	0.00872	571	-17.4896	0.01184	571	-49.2787	0.01193
570	1.07739	0.00644	570	-12.886	0.01229	570	-12.4277	0.00896	570	-66.7607	0.01823	570	-24.9814	0.01062	570	-35.5048	0.02128	570	-14.2517	0.00873	570	-16.0669	0.01153	570	-48.9953	0.01194
569	1.11166	0.00644	569	-12.0346	0.01199	569	-12.8572	0.00902	569	-62.3141	0.01764	569	-24.964	0.01064	569	-32.8806	0.02059	569	-14.2125	0.00875	569	-14.8336	0.01123	569	-48.7833	0.01195
568	1.10324	0.00645	568	-11.2394	0.01169	568	-13.2662	0.00908	568	-58.1815	0.01706	568	-24.8766	0.01067	568	-30.2678	0.01993	568	-14.1611	0.00876	568	-13.7655	0.01096	568	-48.591	0.01196
567	1.0343	0.00645	567	-10.3132	0.01141	567	-13.7388	0.00914	567	-54.0213	0.01651	567	-24.865	0.01069	567	-27.9174	0.0193	567	-14.0564	0.00878	567	-12.8478	0.01069	567	-48.3557	0.01197
566	0.99149	0.00644	566	-9.61533	0.01115	566	-14.1725	0.0092	566	-50.1414	0.01596	566	-24.7765	0.01071	566	-25.6624	0.0187	566	-13.9982	0.00879	566	-11.8463	0.01045	566	-48.2228	0.01198
565	0.98938	0.00644	565	-8.94943	0.01091	565	-14.6151	0.00926	565	-46.6262	0.01545	565	-24.5894	0.01074	565	-23.5531	0.01811	565	-13.984	0.00881	565	-10.8917	0.01022	565	-48.0883	0.012
564	0.94156	0.00645	564	-8.4845	0.01068	564	-15.1366	0.00932	564	-43.238	0.01497	564	-24.559	0.01078	564	-21.6691	0.01754	564	-14.0683	0.00883	564	-10.0273	0.01	564	-48.029	0.01202
563	0.96591	0.00644	563	-8.00861	0.01046	563	-15.7311	0.00939	563	-40.0974	0.01449	563	-24.4144	0.01081	563	-20.1072	0.017	563	-14.0361	0.00884	563	-9.20621	0.00978	563	-47.9057	0.01204
562	0.99853	0.00644	562	-7.366	0.01026	562	-16.2367	0.00946	562	-37.1253	0.01404	562	-24.2542	0.01084	562	-18.5754	0.01649	562	-13.9258	0.00886	562	-8.40039	0.00959	562	-47.701	0.01206
561	1.06363	0.00644	561	-6.77481	0.01007	561	-16.7578	0.00952	561	-34.3715	0.0136	561	-24.0752	0.01088	561	-16.9567	0.016	561	-13.8594	0.00888	561	-7.77713	0.0094	561	-47.4951	0.01209
560	1.09302	0.00644	560	-6.29016	0.00989	560	-17.2085	0.00959	560	-31.7188	0.01319	560	-23.9153	0.01093	560	-15.5028	0.01552	560	-13.8488	0.0089	560	-7.15695	0.00922	560	-47.2353	0.01212
559	1.13599	0.00644	559	-5.96927	0.00973	559	-17.6734	0.00965	559	-29.2047	0.01278	559	-23.799	0.01097	559	-14.1845	0.01506	559	-13.8086	0.00893	559	-6.60217	0.00904	559	-47.0547	0.01215
558	1.1759	0.00643	558	-5.77185	0.00958	558	-18.2055	0.00973	558	-26.9423	0.01241	558	-23.6633	0.01101	558	-13.1459	0.01461	558	-13.6893	0.00895	558	-6.16327	0.00889	558	-46.8176	0.01217
557	1.17026	0.00643	557	-5.49802	0.00944	557	-18.6226	0.00981	557	-24.7855	0.01206	557	-23.6289	0.01106	557	-12.2876	0.01419	557	-13.5971	0.00897	557	-5.80518	0.00874	557	-46.6412	0.0122
556	1.14142	0.00642	556	-5.17838	0.00931	556	-19.0726	0.00988	556	-22.7955	0.01172	556	-23.5174	0.0111	556	-11.425	0.0138	556	-13.4341	0.00901	556	-5.43845	0.0086	556	-46.3917	0.01224
555	1.13889	0.00643	555	-5.06564	0.00919	555	-19.5378	0.00996	555	-20.9542	0.0114	555	-23.496	0.01114	555	-10.6586	0.01341	555	-13.3262	0.00905	555	-5.116	0.00847	555	-46.2429	0.01227
554	1.10379	0.00644	554	-4.9671	0.00909	554	-19.9846	0.01004	554	-19.261	0.0111	554	-23.4414	0.01118	554	-9.86722	0.01305	554	-13.3234	0.00909	554	-4.80188	0.00835	554	-46.0584	0.0123
553	1.04688	0.00643	553	-4.86365	0.00899	553	-20.495	0.01013	553	-17.6125	0.01083	553	-23.3911	0.01124	553	-9.19913	0.01271	553	-13.2686	0.00912	553	-4.41074	0.00824	553	-45.8949	0.01234
552	0.99432	0.00642	552	-4.80655	0.00891	552	-21.1086	0.01022	552	-16.1139	0.01057	552	-23.2401	0.01129	552	-8.6752	0.01239	552	-13.2234	0.00916	552	-4.00095	0.00813	552	-45.845	0.01239
551	0.9454	0.00642	551	-4.72284	0.00882	551	-21.7401	0.0103	551	-14.8307	0.01033	551	-23.1	0.01134	551	-8.04794	0.01209	551	-13.2531	0.00921	551	-3.698	0.00804	551	-45.7813	0.01244
550	0.88834	0.00642	550	-4.55017	0.00876	550	-22.2433	0.0104	550	-13.6515	0.01011	550	-23.0746	0.0114	550	-7.42804	0.01181	550	-13.3394	0.00924	550	-3.43066	0.00795	550	-45.6727	0.01248

## Sheet: Figure4a
SPCS DPA				SPCS C6
Transmittance		PL		Transmittance		PL
Wavelength (nm)	T%	Wavelength (nm)	intehnsity	Wavelength (nm)	T%	Wavelength (nm)	intehnsity
800	51.7	380	0.00259	790	49.6	380	0.00389
799	51.7	381	0.00295	789	49.7	381	0.00408
798	51.6	382	0.00291	788	49.7	382	0.00298
797	51.5	383	0.00315	787	49.7	383	0.00298
796	51.5	384	0.00355	786	49.7	384	0.00255
795	51.5	385	0.00311	785	49.8	385	0.00335
794	51.7	386	0.00394	784	49.8	386	0.00292
793	51.8	387	0.00406	783	49.8	387	0.00371
792	52	388	0.0041	782	49.8	388	0.00176
791	52.1	389	0.00572	781	49.9	389	0.00249
790	52.2	390	0.0058	780	49.9	390	0.00189
789	52.2	391	0.0087	779	49.9	391	0.0031
788	52.1	392	0.01026	778	49.9	392	0.00189
787	52	393	0.01274	777	50	393	0.0017
786	51.9	394	0.01622	776	50	394	0.0014
785	51.9	395	0.02068	775	50	395	0.00268
784	51.9	396	0.02787	774	50	396	0.0028
783	52	397	0.03722	773	50	397	0.00268
782	52.1	398	0.04695	772	50.1	398	0.0017
781	52.3	399	0.05784	771	50.1	399	0.0028
780	52.4	400	0.0727	770	50.1	400	0.00134
779	52.5	401	0.08753	769	50.1	401	0.00237
778	52.5	402	0.11251	768	50.2	402	0.00213
777	52.4	403	0.13103	767	50.2	403	0.00255
776	52.3	404	0.15837	766	50.2	404	0.00128
775	52.3	405	0.18327	765	50.3	405	0.00182
774	52.2	406	0.21183	764	50.3	406	0.00225
773	52.2	407	0.24667	763	50.3	407	0.00158
772	52.3	408	0.281	762	50.3	408	0.00158
771	52.5	409	0.31636	761	50.3	409	0.00182
770	52.6	410	0.31535	760	50.4	410	0.00134
769	52.7	411	0.34754	759	50.4	411	0.00122
768	52.8	412	0.37891	758	50.4	412	0.00195
767	52.8	413	0.42724	757	50.5	413	0.00134
766	52.8	414	0.4521	756	50.5	414	0.00152
765	52.7	415	0.49053	755	50.5	415	0.000912409
764	52.6	416	0.52322	754	50.5	416	0.00116
763	52.6	417	0.5641	753	50.6	417	0.0014
762	52.6	418	0.59381	752	50.6	418	0.000912409
761	52.7	419	0.63341	751	50.6	419	0.00116
760	52.9	420	0.6608	750	50.7	420	0.00152
759	53	421	0.69917	749	50.7	421	0.0014
758	53.1	422	0.72805	748	50.7	422	0.0014
757	53.2	423	0.75036	747	50.8	423	0.00134
756	53.2	424	0.79071	746	50.8	424	0.00134
755	53.1	425	0.82416	745	50.8	425	0.00128
754	53.1	426	0.85146	744	50.9	426	0.00116
753	53	427	0.89945	743	50.9	427	0.000912409
752	53	428	0.91447	742	51	428	0.00103
751	53.1	429	0.9417	741	51	429	0.000608273
750	53.3	430	0.97762	740	51.1	430	0.00134
749	53.5	431	0.9914	739	51.2	431	0.00116
748	53.6	432	1	738	51.3	432	0.000973236
747	53.8	433	0.99899	737	51.3	433	0.00103
746	53.8	434	0.99867	736	51.4	434	0.000973236
745	53.7	435	0.99774	735	51.4	435	0.000790754
744	53.6	436	0.98455	734	51.3	436	0.00116
743	53.5	437	0.97356	733	51.3	437	0.000729927
742	53.3	438	0.94759	732	51.2	438	0.00109
741	53.3	439	0.92923	731	51.1	439	0.000608273
740	53.3	440	0.89846	730	51.1	440	0.00176
739	53.4	441	0.86507	729	51.1	441	0.00116
738	53.5	442	0.83082	728	51.1	442	0.00109
737	53.6	443	0.8095	727	51.1	443	0.0006691
736	53.6	444	0.77478	726	51.1	444	0.00122
735	53.6	445	0.74697	725	51.2	445	0.00231
734	53.5	446	0.72607	724	51.2	446	0.000851582
733	53.4	447	0.70165	723	51.2	447	0.00122
732	53.4	448	0.67938	722	51.2	448	0.000851582
731	53.4	449	0.66181	721	51.3	449	0.000486618
730	53.5	450	0.64409	720	51.3	450	0.0006691
729	53.7	451	0.62574	719	51.3	451	0.000608273
728	53.8	452	0.61691	718	51.3	452	0.0014
727	53.8	453	0.60259	717	51.3	453	0.000790754
726	53.8	454	0.59837	716	51.3	454	0.00122
725	53.8	455	0.58638	715	51.3	455	0.00128
724	53.7	456	0.57959	714	51.3	456	0.0006691
723	53.6	457	0.56281	713	51.4	457	0.00146
722	53.6	458	0.55802	712	51.4	458	0.00189
721	53.7	459	0.54073	711	51.4	459	0.00128
720	53.8	460	0.53884	710	51.4	460	0.00134
719	53.9	461	0.52763	709	51.5	461	0.00146
718	54	462	0.51169	708	51.5	462	0.00146
717	54	463	0.49792	707	51.5	463	0.000973236
716	54	464	0.48665	706	51.5	464	0.000608273
715	53.9	465	0.46823	705	51.5	465	0.00262
714	53.8	466	0.44765	704	51.5	466	0.00158
713	53.8	467	0.43408	703	51.5	467	0.00134
712	53.8	468	0.41229	702	51.5	468	0.0017
711	53.9	469	0.39149	701	51.6	469	0.00146
710	54	470	0.37588	700	51.6	470	0.00146
709	54.1	471	0.36225	699	51.6	471	0.00213
708	54.1	472	0.3514	698	51.6	472	0.00146
707	54.1	473	0.33438	697	51.6	473	0.0017
706	54.1	474	0.31945	696	51.6	474	0.00219
705	54	475	0.30891	695	51.6	475	0.00195
704	54	476	0.29106	694	51.6	476	0.00304
703	54	477	0.27666	693	51.6	477	0.00389
702	54.1	478	0.27736	692	51.6	478	0.00438
701	54.2	479	0.26543	691	51.6	479	0.00529
700	54.3	480	0.2521	690	51.7	480	0.00675
699	54.3	481	0.24792	689	51.7	481	0.00779
698	54.3	482	0.23861	688	51.7	482	0.00937
697	54.2	483	0.22712	687	51.7	483	0.00748
696	54.2	484	0.21549	686	51.7	484	0.01241
695	54.1	485	0.21518	685	51.7	485	0.01302
694	54.2	486	0.20864	684	51.7	486	0.01393
693	54.2	487	0.19911	683	51.7	487	0.01946
692	54.3	488	0.19569	682	51.7	488	0.02214
691	54.4	489	0.18719	681	51.7	489	0.02579
690	54.4	490	0.18075	680	51.7	490	0.03175
689	54.4	491	0.17744	679	51.7	491	0.03741
688	54.3	492	0.17507	678	51.7	492	0.04544
687	54.3	493	0.16863	677	51.7	493	0.04738
686	54.3	494	0.15656	676	51.7	494	0.06204
685	54.3	495	0.15302	675	51.8	495	0.06405
684	54.4	496	0.14935	674	51.8	496	0.07348
683	54.5	497	0.14335	673	51.8	497	0.0851
682	54.5	498	0.13392	672	51.8	498	0.09708
681	54.5	499	0.12812	671	51.8	499	0.11229
680	54.5	500	0.12426	670	51.8	500	0.13358
679	54.4	501	0.12043	669	51.7	501	0.14939
678	54.4	502	0.11855	668	51.7	502	0.17275
677	54.4	503	0.10847	667	51.7	503	0.18637
676	54.4	504	0.10449	666	51.7	504	0.20487
675	54.5	505	0.1008	665	51.7	505	0.2281
674	54.6	506	0.09454	664	51.7	506	0.2503
673	54.6	507	0.09076	663	51.7	507	0.27427
672	54.5	508	0.08583	662	51.7	508	0.30493
671	54.5	509	0.08086	661	51.7	509	0.31423
670	54.5	510	0.07674	660	51.7	510	0.34349
669	54.5	511	0.07579	659	51.7	511	0.37105
668	54.5	512	0.07192	658	51.7	512	0.39745
667	54.6	513	0.06602	657	51.7	513	0.43145
666	54.6	514	0.06551	656	51.7	514	0.4576
665	54.6	515	0.05992	655	51.7	515	0.49544
664	54.6	516	0.05976	654	51.7	516	0.50973
663	54.6	517	0.0555	653	51.7	517	0.56004
662	54.5	518	0.0519	652	51.7	518	0.58856
661	54.5	519	0.05376	651	51.7	519	0.62938
660	54.6	520	0.04982	650	51.7	520	0.66636
659	54.6	521	0.04699	649	51.6	521	0.70067
658	54.7	522	0.04475	648	51.6	522	0.72987
657	54.7	523	0.04594	647	51.6	523	0.76235
656	54.6	524	0.04251	646	51.6	524	0.79933
655	54.6	525	0.04237	645	51.6	525	0.84672
654	54.6	526	0.04001	644	51.5	526	0.88668
653	54.6	527	0.03912	643	51.5	527	0.89361
652	54.6	528	0.03694	642	51.5	528	0.9365
651	54.6	529	0.03668	641	51.5	529	0.94903
650	54.6	530	0.03569	640	51.5	530	0.98206
649	54.6	531	0.03314	639	51.5	531	0.97567
648	54.6	532	0.03179	638	51.5	532	0.99398
647	54.6	533	0.0308	637	51.4	533	0.99988
646	54.6	534	0.02995	636	51.4	534	0.99915
645	54.6	535	0.02894	635	51.4	535	1
644	54.6	536	0.02682	634	51.4	536	0.98875
643	54.7	537	0.02595	633	51.3	537	0.98954
642	54.7	538	0.02753	632	51.3	538	0.97725
641	54.6	539	0.02325	631	51.3	539	0.97841
640	54.6	540	0.02347	630	51.3	540	0.96101
639	54.6	541	0.02161	629	51.2	541	0.95146
638	54.6	542	0.01987	628	51.2	542	0.92172
637	54.6	543	0.01949	627	51.2	543	0.91405
636	54.6	544	0.01856	626	51.1	544	0.89422
635	54.6	545	0.01904	625	51.1	545	0.88084
634	54.6	546	0.01949	624	51.1	546	0.85614
633	54.6	547	0.01775	623	51	547	0.83899
632	54.6	548	0.01656	622	51	548	0.80663
631	54.6	549	0.01529	621	50.9	549	0.79653
630	54.6	550	0.01587	620	50.9	550	0.79465
629	54.6	551	0.01537	619	50.9	551	0.77238
628	54.6	552	0.01406	618	50.8	552	0.73771
627	54.6	553	0.01353	617	50.8	553	0.72956
626	54.6	554	0.01246	616	50.7	554	0.70766
625	54.5	555	0.01206	615	50.7	555	0.66703
624	54.5	556	0.01232	614	50.6	556	0.6708
623	54.6	557	0.01177	613	50.6	557	0.64842
622	54.6	558	0.01244	612	50.5	558	0.60809
621	54.6	559	0.01018	611	50.4	559	0.60651
620	54.6	560	0.01103	610	50.4	560	0.58686
619	54.5	561	0.00984	609	50.3	561	0.56247
618	54.5	562	0.01032	608	50.2	562	0.54659
617	54.5	563	0.00887	607	50.2	563	0.54471
616	54.5	564	0.00812	606	50.1	564	0.52457
615	54.5	565	0.00891	605	50	565	0.48674
614	54.5	566	0.00858	604	49.9	566	0.47859
613	54.5	567	0.00874	603	49.8	567	0.46509
612	54.5	568	0.00705	602	49.7	568	0.44781
611	54.4	569	0.00741	601	49.6	569	0.4368
610	54.4	570	0.00725	600	49.5	570	0.41217
609	54.4	571	0.00632	599	49.4	571	0.40663
608	54.5	572	0.00749	598	49.3	572	0.38206
607	54.5	573	0.00693	597	49.1	573	0.3823
606	54.4	574	0.00664	596	49	574	0.36083
605	54.4	575	0.00699	595	48.8	575	0.35249
604	54.4	576	0.00715	594	48.7	576	0.33936
603	54.4	577	0.00549	593	48.6	577	0.32056
602	54.4	578	0.00582	592	48.4	578	0.31843
601	54.4	579	0.00553	591	48.3	579	0.31326
600	54.5	580	0.00545	590	48.1	580	0.29392
599	54.5	581	0.00523	589	48	581	0.29209
598	54.5	582	0.00592	588	47.8	582	0.28674
597	54.5	583	0.00541	587	47.5	583	0.26624
596	54.5	584	0.00503	586	47.3	584	0.25219
595	54.5	585	0.00511	585	47	585	0.24775
594	54.5	586	0.00549	584	46.7	586	0.24605
593	54.5	587	0.00475	583	46.4	587	0.2379
592	54.5	588	0.00374	582	46.1	588	0.23041
591	54.5	589	0.00479	581	45.8	589	0.22457
590	54.4	590	0.0043	580	45.5	590	0.21454
589	54.4	591	0.00416	579	45.1	591	0.21058
588	54.4	592	0.00398	578	44.7	592	0.20103
587	54.4	593	0.00396	577	44.2	593	0.19586
586	54.4	594	0.00382	576	43.8	594	0.19361
585	54.3	595	0.00319	575	43.3	595	0.17792
584	54.3	596	0.00309	574	42.7	596	0.18066
583	54.3	597	0.00361	573	42.2	597	0.17342
582	54.2	598	0.00366	572	41.6	598	0.15882
581	54.2	599	0.00345	571	41	599	0.16356
580	54.2	600	0.00325	570	40.4	600	0.15408
579	54.2	601	0.00287	569	39.7	601	0.1424
578	54.2	602	0.00347	568	39	602	0.13966
577	54.1	603	0.00269	567	38.3	603	0.13212
576	54.1	604	0.00295	566	37.6	604	0.12859
575	54.1	605	0.00311	565	36.9	605	0.12816
574	54.1	606	0.00295	564	36.1	606	0.11904
573	54.1	607	0.00234	563	35.4	607	0.12372
572	54	608	0.00311	562	34.7	608	0.10614
571	54	609	0.0025	561	34	609	0.10468
570	54	610	0.00218	560	33.2	610	0.10845
569	54	611	0.00194	559	32.5	611	0.09252
568	54	612	0.00222	558	31.8	612	0.09568
567	54	613	0.00261	557	31.1	613	0.08856
566	53.9	614	0.00222	556	30.5	614	0.08704
565	53.9	615	0.00182	555	29.9	615	0.08552
564	53.9	616	0.00228	554	29.3	616	0.08175
563	53.9	617	0.00168	553	28.9	617	0.07701
562	53.8	618	0.00206	552	28.4	618	0.07123
561	53.8	619	0.00234	551	28	619	0.07159
560	53.8	620	0.00202	550	27.6	620	0.07068
559	53.8	621	0.00198	549	27.3	621	0.06496
558	53.7	622	0.00166	548	26.9	622	0.06363
557	53.7	623	0.00143	547	26.7	623	0.06466
556	53.7	624	0.00162	546	26.5	624	0.05967
555	53.6	625	0.00135	545	26.3	625	0.05158
554	53.6	626	0.00222	544	26.1	626	0.05158
553	53.6	627	0.00149	543	26	627	0.05158
552	53.6	628	0.0019	542	25.9	628	0.04939
551	53.6	629	0.00176	541	25.8	629	0.04738
550	53.5	630	0.00117	540	25.7	630	0.03869
549	53.5	631	0.00125	539	25.7	631	0.04453
548	53.4	632	0.00184	538	25.6	632	0.04276
547	53.4	633	0.00113	537	25.6	633	0.04112
546	53.4	634	0.00109	536	25.5	634	0.03887
545	53.3	635	0.00141	535	25.5	635	0.03948
544	53.3	636	0.00164	534	25.5	636	0.03485
543	53.3	637	0.00139	533	25.5	637	0.03291
542	53.2	638	0.00151	532	25.5	638	0.02853
541	53.2	639	0.00133	531	25.5	639	0.03084
540	53.2	640	0.00127	530	25.6	640	0.02993
539	53.1	641	0.00131	529	25.6	641	0.02682
538	53.1	642	0.00135	528	25.7	642	0.02871
537	53.1	643	0.000868406	527	25.8	643	0.0267
536	53	644	0.000928993	526	25.9	644	0.02287
535	53	645	0.00143	525	26	645	0.02299
534	53	646	0.00101	524	26.2	646	0.02208
533	52.9	647	0.00109	523	26.3	647	0.02372
532	52.9	648	0.000828015	522	26.6	648	0.0191
531	52.9	649	0.00127	521	26.8	649	0.0205
530	52.8	650	0.00113	520	27	650	0.01959
529	52.8	651	0.00117	519	27.3	651	0.02123
528	52.8	652	0.000727038	518	27.7	652	0.01946
527	52.7	653	0.00115	517	28.1	653	0.01892
526	52.7	654	0.00080782	516	28.5	654	0.01533
525	52.6	655	0.000868406	515	28.9	655	0.01484
524	52.6	656	0.000727038	514	29.3	656	0.01594
523	52.6	657	0.000565474	513	29.7	657	0.01709
522	52.5	658	0.000646256	512	30.1	658	0.01533
521	52.5	659	0.000767429	511	30.5	659	0.01393
520	52.4	660	0.00107	510	31	660	0.01502
519	52.4	661	0.000504887	509	31.5	661	0.01277
518	52.3	662	0.000908797	508	31.9	662	0.01125
517	52.3	663	0.000646256	507	32.4	663	0.01089
516	52.2	664	0.000605865	506	32.9	664	0.0115
515	52.2	665	0.000545278	505	33.3	665	0.01077
514	52.1	666	0.000585669	504	33.8	666	0.00943
513	52	667	0.000747233	503	34.2	667	0.01083
512	51.9	668	0.00101	502	34.6	668	0.01101
511	51.9	669	0.000666451	501	34.9	669	0.00918
510	51.8	670	0.000666451	500	35.3	670	0.0101
509	51.7	671	0.000484692	499	35.7	671	0.00809
508	51.6	672	0.000969384	498	36.1	672	0.00979
507	51.5	673	0.000646256	497	36.4	673	0.00852
506	51.4	674	0.000666451	496	36.8	674	0.00766
505	51.3	675	0.000646256	495	37.1	675	0.00748
504	51.2	676	0.000545278	494	37.5	676	0.00639
503	51.1	677	0.000484692	493	37.7	677	0.00712
502	51	678	0.000504887	492	38	678	0.00572
501	50.9	679	0.000464496	491	38.3	679	0.00499
500	50.8	680	0.000565474	490	38.5	680	0.00596
499	50.7	681	0.000262541	489	38.8	681	0.00578
498	50.6	682	0.000363519	488	39	682	0.00608
497	50.4	683	0.00040391	487	39.3	683	0.00505
496	50.3	684	0.000323128	486	39.5	684	0.0042
495	50.2	685	0.000444301	485	39.7	685	0.00474
494	50.1	686	0.000484692	484	39.9	686	0.00547
493	50	687	0.000323128	483	40.1	687	0.00383
492	49.9	688	0.000424105	482	40.3	688	0.00371
491	49.8	689	0.000484692	481	40.4	689	0.00566
490	49.6	690	0.000343323	480	40.6	690	0.00426
489	49.5	691	0.000302932	479	40.7	691	0.00371
488	49.4	692	0.000444301	478	40.8	692	0.00517
487	49.2	693	0.000141368	477	41	693	0.00341
486	49.1	694	0.000262541	476	41.1	694	0.00408
485	48.9	695	0.000242346	475	41.2	695	0.00347
484	48.7	696	0.000141368	474	41.4	696	0.00383
483	48.6	697	0.000282737	473	41.5	697	0.00383
482	48.5	698	0.000323128	472	41.6	698	0.00298
481	48.3	699	0.000282737	471	41.7	699	0.00328
480	48.1	700	0.000323128	470	41.8	700	0.00322
479	48	701	0.000262541	469	41.9	701	0.00262
478	47.7	702	0.000161564	468	42	702	0.00341
477	47.5	703	0.000302932	467	42	703	0.00335
476	47.3	704	0.000262541	466	42.1	704	0.00274
475	47	705	0.000424105	465	42.2	705	0.00341
474	46.7	706	0.000282737	464	42.2	706	0.00182
473	46.5	707	0.000242346	463	42.3	707	0.00249
472	46.2	708	0.000121173	462	42.3	708	0.00225
471	45.8	709	0.000201955	461	42.4	709	0.00249
470	45.5	710	0.00022215	460	42.4	710	0.00274
469	45.1	711	0.000242346	459	42.4	711	0.00322
468	44.6	712	0.000323128	458	42.5	712	0.0017
467	44.2	713	0.00022215	457	42.5	713	0.00189
466	43.6	714	0.000100977	456	42.5	714	0.00128
465	43.1	715	0.000121173	455	42.5	715	0.00195
464	42.5	716	0.000121173	454	42.6	716	0.00182
463	41.8	717	0.00022215	453	42.6	717	0.000790754
462	41.1	718	0.000464496	452	42.6	718	0.00122
461	40.3	719	0.000302932	451	42.5	719	0.00128
460	39.5	720	0.000141368	450	42.5	720	0.00201
459	38.6	721	0.000343323	449	42.5	721	0.00182
458	37.5	722	0.000141368	448	42.5	722	0.00182
457	36.5	723	0.000141368	447	42.5	723	0.00176
456	35.3	724	0.000363519	446	42.5	724	0.0017
455	34.2	725	0.000242346	445	42.5	725	0.00182
454	33	726	0.000201955	444	42.5	726	0.00182
453	31.8	727	0.00022215	443	42.4	727	0.00231
452	30.7	728	0.000343323	442	42.4	728	0.000790754
451	29.6	729	0.000141368	441	42.3	729	0.00207
450	28.7	730	8.0782e-05	440	42.3	730	0.0006691
449	27.8	731	0.000302932	439	42.2	731	0.00146
448	26.9	732	0.000262541	438	42.2	732	0.000425791
447	26.3	733	0.00022215	437	42.1	733	0.00146
446	25.8	734	0.000282737	436	42.1	734	0.00152
445	25.4	735	0.000100977	435	42	735	0.00134
444	25.1	736	0.000100977	434	42	736	0.00134
443	24.9	737	0.00022215	433	41.9	737	0.00116
442	24.7	738	2.01955e-05	432	41.9	738	0.00109
441	24.7	739	0.000242346	431	41.8	739	0.00109
440	24.6	740	0.000201955	430	41.8	740	0.00109
439	24.5	741	0.000282737	429	41.8	741	0.00152
438	24.4	742	0.000100977	428	41.7	742	0.00103
437	24.4	743	0.000141368	427	41.7	743	0.00103
436	24.4	744	0.000201955	426	41.6	744	0.000547445
435	24.3	745	0.00022215	425	41.6	745	0.00164
434	24.3	746	0.000444301	424	41.5	746	0.00146
433	24.2	747	0.000161564	423	41.5	747	0.000486618
432	24.2	748	0.000161564	422	41.5	748	0.00116
431	24.1	749	8.0782e-05	421	41.4	749	0.00134
430	24.1	750	0.000181759	420	41.4	750	0.000851582
429	24.1	751	0.000161564	419	41.3	751	0.00122
428	24	752	0.000100977	418	41.3	752	0.00103
427	24	753	0.000262541	417	41.2	753	0.00128
426	24	754	0.000343323	416	41.1	754	0.000547445
425	24	755	0.000141368	415	41.1	755	0.000790754
424	24	756	6.05865e-05	414	41	756	0.000547445
423	24.1	757	0.000161564	413	40.9	757	0.000790754
422	24.3	758	0.000181759	412	40.9	758	0.000912409
421	24.5	759	0.000161564	411	40.8	759	0.000851582
420	24.7	760	0.000201955	410	40.7	760	0.000729927
419	25	761	0.000121173	409	40.7	761	0.00158
418	25.4	762	0	408	40.6	762	0.000973236
417	25.9	763	6.05865e-05	407	40.5	763	0.000912409
416	26.4	764	0.000181759	406	40.4	764	0.000790754
415	26.9	765	0.000141368	405	40.3	765	0.000608273
414	27.5	766	0.000181759	404	40.3	766	0.000243309
413	28	767	0.000141368	403	40.2	767	0.000851582
412	28.6	768	0.000242346	402	40.1	768	0.000729927
411	29.2	769	0.000363519	401	40.1	769	0.00103
410	29.8	770	0.00022215	400	40	770	0.000364964
409	30.4	771	0.000161564	399	40	771	0.000425791
408	31	772	0.000201955	398	39.9	772	0.000851582
407	31.6	773	0.000121173	397	39.8	773	0.000851582
406	32.1	774	0.000201955	396	39.8	774	0.000790754
405	32.6	775	0.000302932	395	39.7	775	0.000486618
404	33.1	776	0.000161564	394	39.6	776	0.000364964
403	33.5	777	6.05865e-05	393	39.5	777	0.000851582
402	33.9	778	0.000100977	392	39.4	778	0.000182482
401	34.3	779	0.000282737	391	39.3	779	0.000608273
400	34.6	780	0.000242346	390	39.2	780	0.000729927
399	34.9	781	0.000181759	389	39	781	0.000547445
398	35.2	782	0.000161564	388	38.9	782	0.000851582
397	35.5	783	0.000100977	387	38.7	783	0.000790754
396	35.7	784	0.000121173	386	38.6	784	0
395	35.9	785	0.000121173	385	38.4	785	0.000364964
394	36.1	786	0.000100977	384	38.2	786	0.000729927
393	36.2	787	0.000121173	383	38	787	0.000486618
392	36.3	788	0.000141368	382	37.8	788	0.000608273
391	36.3	789	6.05865e-05	381	37.6	789	0.000243309
390	36.3	790	0.000363519	380	37.4	790	0.000304136
389	36.3	791	0.000121173	379	37.1	791	0.000425791
388	36.3	792	0.00022215	378	36.8	792	0.000729927
387	36.2	793	0.000201955	377	36.5	793	0.000425791
386	36.1	794	0.000302932	376	36.2	794	0.000851582
385	36	795	0.000181759	375	35.9	795	0.000486618
384	35.9	796	2.01955e-05	374	35.6	796	0.000243309
383	35.8	797	0.000201955	373	35.3	797	0.000182482
382	35.7	798	2.01955e-05	372	35	798	6.08273e-05
381	35.6	799	6.05865e-05	371	34.7	799	0.000425791
380	35.5	800	2.01955e-05	370	34.5	800	0.000547445
379	35.5			369	34.4	--	--
378	35.6			368	34.3	--	--
377	35.7			367	34.2	--	--
376	35.8			366	34.2	--	--
375	35.8			365	34.1	--	--
374	35.9			364	34	--	--
373	35.9			363	33.9	--	--
372	35.9			362	33.8	--	--
371	35.9			361	33.6	--	--
370	35.8			360	33.4	--	--
369	35.6			359	33.2	--	--
368	35.4			358	33	--	--
367	35.3			357	32.7	--	--
366	35			356	32.4	--	--
365	34.8			355	32	--	--
364	34.4			354	31.7	--	--
363	34.1			353	31.3	--	--
362	33.8			352	30.9	--	--
361	33.4			351	30.5	--	--
360	33			350	30	--	--
359	32.5			349	29.5	--	--
358	32			348	29	--	--
357	31.5			347	28.4	--	--
356	30.9			346	27.8	--	--
355	30.2			345	27.1	--	--
354	29.5			344	26.5	--	--
353	28.8			343	25.7	--	--
352	28			342	25	--	--
351	27.2			341	24.1	--	--
350	26.2			340	23.2	--	--
349	25.2			339	22.3	--	--
348	24.1			338	21.3	--	--
347	22.9			337	20.1	--	--
346	21.7			336	19	--	--
345	20.4			335	17.8	--	--
344	19.1			334	16.6	--	--
343	17.8			333	15.4	--	--
342	16.5			332	14.2	--	--
341	15.1			331	12.9	--	--
340	13.7			330	11.6	--	--
339	12.3			329	10.4	--	--
338	10.9			328	9.1	--	--
337	9.5			327	7.9	--	--
336	8.2			326	6.8	--	--
335	7			325	5.7	--	--
334	5.8			324	4.8	--	--
333	4.9			323	3.9	--	--
332	4			322	3.2	--	--
331	3.2			321	2.6	--	--
330	2.5			320	2	--	--
329	1.9			319	1.5	--	--
328	1.4			318	1.1	--	--
327	1.1			317	0.8	--	--
326	0.7			316	0.6	--	--
325	0.5			315	0.4	--	--
324	0.4			314	0.3	--	--
323	0.3			313	0.2	--	--
322	0.2			312	0.1	--	--
321	0.1			311	0.1	--	--
320	0.1			310	0.1	--	--
319	0.1			309	0	--	--
318	0			308	0	--	--
317	0			307	0	--	--
316	0			306	0	--	--
315	0			305	0	--	--
314	0			304	0	--	--
313	0			303	0	--	--
312	0			302	0	--	--
311	0			301	0	--	--
310	0			300	0	--	--
309	0			299	0	--	--
308	0			298	0	--	--
307	0			297	0	--	--
306	0			296	0	--	--
305	0			295	0	--	--
304	0			294	0	--	--
303	0			293	0	--	--
302	0			292	0	--	--
301	0			291	0	--	--
300	0			290	0	--	--

## Sheet: Figure4b
CPL-spectral
SPCR DPA			SPCS DPA			SPCR C6			SPCS C6
wavelength (nm)	CPL (mdeg)	DC (V)	wavelength (nm)	CPL (mdeg)	DC (V)	wavelength (nm)	CPL (mdeg)	DC (V)	wavelength (nm)	CPL (mdeg)	DC (V)
580	-0.52975	0.00528	580	1.5932	0.00515	700	-3.60983	0.00703	700	8.09813	0.0077
579	-0.58612	0.00532	579	1.61127	0.00519	699.5	-3.72049	0.00707	699.5	8.26515	0.00776
578	-0.64831	0.00536	578	1.63687	0.00523	699	-3.84348	0.00712	699	8.40387	0.00782
577	-0.69324	0.0054	577	1.65289	0.00527	698.5	-3.97061	0.00717	698.5	8.57582	0.00788
576	-0.74622	0.00544	576	1.69263	0.00531	698	-4.0856	0.00721	698	8.782	0.00794
575	-0.79565	0.00548	575	1.73834	0.00536	697.5	-4.22534	0.00726	697.5	8.96677	0.00801
574	-0.8382	0.00552	574	1.76996	0.0054	697	-4.36221	0.00731	697	9.14178	0.00807
573	-0.90689	0.00556	573	1.81979	0.00545	696.5	-4.47397	0.00735	696.5	9.32578	0.00813
572	-0.98181	0.00561	572	1.89017	0.00549	696	-4.58356	0.0074	696	9.5349	0.0082
571	-1.05359	0.00565	571	1.96088	0.00554	695.5	-4.728	0.00745	695.5	9.75072	0.00826
570	-1.13095	0.0057	570	2.01505	0.00559	695	-4.87152	0.00749	695	9.96024	0.00832
569	-1.16916	0.00575	569	2.05469	0.00564	694.5	-4.99936	0.00754	694.5	10.162	0.00838
568	-1.21597	0.0058	568	2.07617	0.00568	694	-5.12991	0.00759	694	10.361	0.00845
567	-1.23694	0.00585	567	2.10718	0.00574	693.5	-5.27261	0.00764	693.5	10.5507	0.00852
566	-1.29056	0.0059	566	2.15094	0.00579	693	-5.43481	0.00769	693	10.7654	0.00858
565	-1.38165	0.00596	565	2.23575	0.00585	692.5	-5.60739	0.00774	692.5	10.9987	0.00865
564	-1.46161	0.00602	564	2.30472	0.00591	692	-5.7558	0.00779	692	11.2194	0.00872
563	-1.55426	0.00608	563	2.30383	0.00597	691.5	-5.88547	0.00784	691.5	11.4261	0.00878
562	-1.60571	0.00614	562	2.35428	0.00603	691	-6.02463	0.00789	691	11.6508	0.00885
561	-1.68683	0.0062	561	2.42227	0.0061	690.5	-6.19653	0.00794	690.5	11.8735	0.00891
560	-1.79871	0.00627	560	2.50748	0.00617	690	-6.3587	0.00799	690	12.1012	0.00898
559	-1.91156	0.00634	559	2.58051	0.00624	689.5	-6.50455	0.00804	689.5	12.342	0.00905
558	-2.02216	0.00641	558	2.67386	0.00631	689	-6.62039	0.00809	689	12.5456	0.00911
557	-2.13528	0.00649	557	2.71707	0.00639	688.5	-6.77176	0.00814	688.5	12.7805	0.00918
556	-2.23593	0.00657	556	2.78903	0.00647	688	-6.94052	0.0082	688	13.0194	0.00925
555	-2.35391	0.00666	555	2.91727	0.00656	687.5	-7.08237	0.00825	687.5	13.2696	0.00932
554	-2.50635	0.00675	554	3.0451	0.00665	687	-7.18582	0.0083	687	13.5164	0.00938
553	-2.68646	0.00684	553	3.16653	0.00674	686.5	-7.29718	0.00835	686.5	13.7305	0.00945
552	-2.86322	0.00694	552	3.31747	0.00683	686	-7.44434	0.0084	686	13.9765	0.00952
551	-3.06366	0.00703	551	3.46909	0.00694	685.5	-7.60001	0.00846	685.5	14.2349	0.00958
550	-3.26151	0.00713	550	3.61459	0.00704	685	-7.72314	0.00851	685	14.4625	0.00965
549	-3.42676	0.00724	549	3.81854	0.00715	684.5	-7.8457	0.00856	684.5	14.6938	0.00972
548	-3.63226	0.00735	548	4.01926	0.00726	684	-7.98349	0.00862	684	14.9204	0.0098
547	-3.83044	0.00746	547	4.18192	0.00738	683.5	-8.14822	0.00867	683.5	15.155	0.00986
546	-4.02957	0.00758	546	4.35535	0.0075	683	-8.31204	0.00872	683	15.3948	0.00993
545	-4.23895	0.00771	545	4.54526	0.00763	682.5	-8.44446	0.00878	682.5	15.6731	0.01
544	-4.42432	0.00783	544	4.69803	0.00775	682	-8.58118	0.00883	682	15.8985	0.01007
543	-4.6174	0.00797	543	4.89938	0.00788	681.5	-8.72858	0.00889	681.5	16.1613	0.01014
542	-4.83612	0.0081	542	5.13174	0.00802	681	-8.87952	0.00894	681	16.435	0.01021
541	-5.11285	0.00824	541	5.34827	0.00816	680.5	-9.05444	0.00899	680.5	16.6739	0.01028
540	-5.37686	0.00839	540	5.51892	0.0083	680	-9.21561	0.00905	680	16.9453	0.01035
539	-5.66611	0.00853	539	5.70279	0.00845	679.5	-9.38513	0.0091	679.5	17.2101	0.01042
538	-5.99857	0.00867	538	5.94376	0.0086	679	-9.59583	0.00916	679	17.4454	0.01049
537	-6.30896	0.00883	537	6.17755	0.00876	678.5	-9.81161	0.00921	678.5	17.7048	0.01056
536	-6.647	0.00898	536	6.43814	0.00892	678	-10.033	0.00927	678	17.9632	0.01064
535	-7.00369	0.00915	535	6.70572	0.00908	677.5	-10.2329	0.00932	677.5	18.243	0.01071
534	-7.37686	0.00932	534	6.93478	0.00926	677	-10.4508	0.00937	677	18.5083	0.01078
533	-7.76297	0.00949	533	7.18817	0.00944	676.5	-10.6717	0.00943	676.5	18.7826	0.01085
532	-8.14313	0.00967	532	7.51218	0.00962	676	-10.8952	0.00948	676	19.0654	0.01093
531	-8.57318	0.00986	531	7.85965	0.00981	675.5	-11.1061	0.00954	675.5	19.3567	0.011
530	-8.98224	0.01006	530	8.22305	0.01001	675	-11.2961	0.00959	675	19.6374	0.01108
529	-9.40958	0.01027	529	8.57642	0.01022	674.5	-11.4886	0.00965	674.5	19.9014	0.01115
528	-9.93884	0.01048	528	8.96323	0.01043	674	-11.6747	0.00971	674	20.184	0.01123
527	-10.4614	0.01071	527	9.38757	0.01065	673.5	-11.8574	0.00976	673.5	20.4452	0.0113
526	-11.0114	0.01094	526	9.8363	0.01088	673	-12.0572	0.00982	673	20.7437	0.01137
525	-11.5753	0.01118	525	10.2974	0.01112	672.5	-12.2516	0.00988	672.5	21.0316	0.01145
524	-12.1911	0.01144	524	10.7584	0.01137	672	-12.4285	0.00993	672	21.328	0.01153
523	-12.8108	0.0117	523	11.2608	0.01163	671.5	-12.6199	0.00999	671.5	21.6053	0.0116
522	-13.4304	0.01198	522	11.8064	0.01191	671	-12.8041	0.01005	671	21.89	0.01168
521	-14.1436	0.01226	521	12.386	0.01219	670.5	-12.9853	0.01011	670.5	22.1877	0.01176
520	-14.9129	0.01256	520	13.0525	0.01249	670	-13.1837	0.01017	670	22.5261	0.01184
519	-15.7155	0.01287	519	13.7393	0.01281	669.5	-13.4001	0.01024	669.5	22.8535	0.01192
518	-16.5908	0.01319	518	14.4404	0.01314	669	-13.6056	0.01031	669	23.1591	0.012
517	-17.5	0.01352	517	15.2017	0.01348	668.5	-13.7975	0.01037	668.5	23.4802	0.01208
516	-18.4956	0.01387	516	16.0326	0.01382	668	-14.0068	0.01044	668	23.825	0.01217
515	-19.5502	0.01423	515	16.9109	0.01418	667.5	-14.2183	0.01051	667.5	24.1832	0.01226
514	-20.6481	0.0146	514	17.8059	0.01455	667	-14.4508	0.01058	667	24.5787	0.01235
513	-21.8062	0.01498	513	18.7223	0.01493	666.5	-14.6996	0.01065	666.5	24.9363	0.01245
512	-22.9718	0.01538	512	19.6473	0.01533	666	-14.9677	0.01072	666	25.3039	0.01255
511	-24.1869	0.01578	511	20.5945	0.01572	665.5	-15.266	0.0108	665.5	25.7262	0.01265
510	-25.5181	0.0162	510	21.6055	0.01613	665	-15.5544	0.01088	665	26.1789	0.01276
509	-26.8528	0.01662	509	22.7192	0.01655	664.5	-15.8435	0.01096	664.5	26.6238	0.01287
508	-28.1965	0.01705	508	23.8531	0.01698	664	-16.154	0.01105	664	27.0819	0.01298
507	-29.6291	0.0175	507	25.0435	0.01742	663.5	-16.4649	0.01114	663.5	27.5634	0.01309
506	-31.1575	0.01796	506	26.3167	0.01787	663	-16.7812	0.01122	663	28.0382	0.01321
505	-32.7614	0.01843	505	27.6592	0.01834	662.5	-17.1399	0.01132	662.5	28.5008	0.01333
504	-34.4252	0.01891	504	29.0474	0.01881	662	-17.489	0.01141	662	28.9957	0.01346
503	-36.1829	0.01941	503	30.4733	0.0193	661.5	-17.8496	0.01151	661.5	29.5004	0.01358
502	-38.028	0.01993	502	31.9936	0.01981	661	-18.2107	0.0116	661	30.025	0.01371
501	-40.0167	0.02047	501	33.5375	0.02034	660.5	-18.5753	0.0117	660.5	30.5667	0.01384
500	-42.1772	0.02103	500	35.1733	0.0209	660	-18.9619	0.01181	660	31.1361	0.01398
499	-44.4565	0.02162	499	36.9564	0.02147	659.5	-19.3763	0.01192	659.5	31.7241	0.01411
498	-46.8996	0.02223	498	38.8927	0.02208	659	-19.792	0.01202	659	32.2932	0.01425
497	-49.5049	0.02288	497	40.95	0.02271	658.5	-20.2293	0.01213	658.5	32.8666	0.01439
496	-52.3018	0.02354	496	43.149	0.02336	658	-20.6671	0.01225	658	33.4972	0.01453
495	-55.3167	0.02425	495	45.5222	0.02405	657.5	-21.1058	0.01237	657.5	34.1472	0.01467
494	-58.4477	0.02498	494	48.0279	0.02476	657	-21.5435	0.01249	657	34.7961	0.01482
493	-61.7232	0.02573	493	50.7091	0.02549	656.5	-22.0222	0.01261	656.5	35.4244	0.01497
492	-65.2159	0.02651	492	53.5214	0.02624	656	-22.5331	0.01273	656	36.0913	0.01513
491	-68.8934	0.02731	491	56.454	0.02702	655.5	-23.0291	0.01285	655.5	36.7922	0.01529
490	-72.7259	0.02814	490	59.4568	0.02782	655	-23.5368	0.01297	655	37.4867	0.01545
489	-76.7504	0.029	489	62.5183	0.02864	654.5	-24.0491	0.0131	654.5	38.1759	0.01561
488	-80.921	0.02988	488	65.7694	0.02948	654	-24.58	0.01323	654	38.8556	0.01578
487	-85.2432	0.03078	487	69.1621	0.03035	653.5	-25.1494	0.01337	653.5	39.5939	0.01595
486	-89.8101	0.03171	486	72.7269	0.03124	653	-25.6993	0.0135	653	40.3665	0.01612
485	-94.5826	0.03265	485	76.4465	0.03216	652.5	-26.2685	0.01365	652.5	41.1219	0.0163
484	-99.5473	0.03364	484	80.3269	0.03311	652	-26.8739	0.01378	652	41.9275	0.01648
483	-104.744	0.03467	483	84.4212	0.03409	651.5	-27.4803	0.01393	651.5	42.7143	0.01667
482	-110.197	0.03572	482	88.6561	0.03509	651	-28.0827	0.01407	651	43.5073	0.01686
481	-115.875	0.0368	481	93.0963	0.03612	650.5	-28.6999	0.01422	650.5	44.3126	0.01706
480	-121.756	0.03791	480	97.7274	0.03719	650	-29.3294	0.01438	650	45.1367	0.01725
479	-127.803	0.03906	479	102.53	0.03828	649.5	-30.0045	0.01453	649.5	45.9828	0.01745
478	-133.998	0.04022	478	107.524	0.0394	649	-30.702	0.01468	649	46.8646	0.01765
477	-140.303	0.04142	477	112.676	0.04055	648.5	-31.4164	0.01484	648.5	47.7977	0.01785
476	-146.671	0.04263	476	118.033	0.04172	648	-32.1129	0.015	648	48.6947	0.01805
475	-153.147	0.04386	475	123.449	0.0429	647.5	-32.8358	0.01516	647.5	49.6607	0.01826
474	-159.761	0.04512	474	128.926	0.0441	647	-33.5859	0.01533	647	50.5968	0.01847
473	-166.467	0.04639	473	134.591	0.04532	646.5	-34.3522	0.01549	646.5	51.5311	0.01868
472	-173.224	0.04766	472	140.408	0.04654	646	-35.1332	0.01566	646	52.5192	0.01889
471	-179.938	0.04896	471	146.345	0.04779	645.5	-35.9087	0.01583	645.5	53.4966	0.01911
470	-186.656	0.05026	470	152.327	0.04903	645	-36.6952	0.016	645	54.4555	0.01932
469	-193.321	0.05157	469	158.395	0.05029	644.5	-37.5298	0.01617	644.5	55.4113	0.01953
468	-200.046	0.05289	468	164.482	0.05156	644	-38.3696	0.01634	644	56.3725	0.01975
467	-206.735	0.05422	467	170.656	0.05284	643.5	-39.2302	0.01652	643.5	57.3533	0.01997
466	-213.38	0.05556	466	177.048	0.05414	643	-40.0909	0.0167	643	58.3938	0.02019
465	-219.958	0.05692	465	183.576	0.05546	642.5	-41.0132	0.01687	642.5	59.4054	0.02041
464	-226.425	0.0583	464	190.173	0.0568	642	-41.9525	0.01706	642	60.4148	0.02064
463	-233.107	0.0597	463	196.867	0.05813	641.5	-42.8979	0.01724	641.5	61.4547	0.02086
462	-239.747	0.06114	462	203.805	0.0595	641	-43.8569	0.01742	641	62.5196	0.02109
461	-246.539	0.0626	461	210.846	0.06089	640.5	-44.8145	0.0176	640.5	63.5756	0.02132
460	-253.561	0.0641	460	218.161	0.06233	640	-45.7886	0.01779	640	64.636	0.02155
459	-260.794	0.06566	459	225.746	0.06381	639.5	-46.756	0.01799	639.5	65.7166	0.02179
458	-268.145	0.06727	458	233.593	0.06533	639	-47.7453	0.01818	639	66.8097	0.02203
457	-275.73	0.06893	457	241.681	0.06689	638.5	-48.7637	0.01837	638.5	67.9119	0.02227
456	-283.635	0.07064	456	250.195	0.06848	638	-49.7944	0.01856	638	69.0813	0.02251
455	-291.79	0.07239	455	259.104	0.07013	637.5	-50.8477	0.01875	637.5	70.2534	0.02275
454	-300.254	0.07421	454	268.472	0.07183	637	-51.8911	0.01895	637	71.4988	0.02299
453	-309.023	0.07609	453	278.319	0.07356	636.5	-52.9485	0.01915	636.5	72.6638	0.02324
452	-318.133	0.078	452	288.604	0.07531	636	-54.0286	0.01935	636	73.8287	0.02349
451	-327.571	0.07993	451	299.405	0.07707	635.5	-55.1371	0.01955	635.5	75.0297	0.02374
450	-337.507	0.08188	450	310.653	0.07882	635	-56.2848	0.01975	635	76.2169	0.02399
449	-347.894	0.08384	449	322.462	0.0806	634.5	-57.4593	0.01995	634.5	77.3763	0.02424
448	-358.719	0.0858	448	334.751	0.08236	634	-58.5955	0.02016	634	78.5624	0.02449
447	-369.938	0.08774	447	347.36	0.0841	633.5	-59.7221	0.02037	633.5	79.7943	0.02475
446	-381.668	0.08964	446	360.263	0.08578	633	-60.8586	0.02058	633	81.0064	0.02501
445	-393.747	0.09148	445	373.328	0.08739	632.5	-62.0049	0.02078	632.5	82.1848	0.02526
444	-406.02	0.09326	444	386.587	0.08894	632	-63.1759	0.02099	632	83.3796	0.02551
443	-418.613	0.09498	443	399.972	0.09043	631.5	-64.3503	0.0212	631.5	84.5574	0.02576
442	-431.499	0.09667	442	413.593	0.0919	631	-65.5557	0.0214	631	85.7323	0.02602
441	-444.813	0.09836	441	427.525	0.09332	630.5	-66.7314	0.02161	630.5	86.8594	0.02627
440	-458.712	0.1	440	441.819	0.09468	630	-67.8961	0.02181	630	87.9927	0.02652
439	-473.092	0.10161	439	456.618	0.09597	629.5	-69.0722	0.02202	629.5	89.2003	0.02677
438	-488.098	0.10316	438	471.692	0.09722	629	-70.2451	0.02223	629	90.431	0.02701
437	-503.572	0.10465	437	487.069	0.09839	628.5	-71.4539	0.02243	628.5	91.6022	0.02726
436	-519.598	0.10611	436	502.596	0.09952	628	-72.62	0.02263	628	92.7789	0.02751
435	-536.009	0.10749	435	518.238	0.10056	627.5	-73.7516	0.02283	627.5	93.9879	0.02776
434	-552.648	0.1088	434	533.746	0.10147	627	-74.8562	0.02303	627	95.1878	0.028
433	-569.187	0.10996	433	548.862	0.10224	626.5	-75.9298	0.02322	626.5	96.3299	0.02823
432	-585.448	0.11099	432	563.35	0.10285	626	-77.0251	0.02342	626	97.453	0.02847
431	-601.332	0.11189	431	576.974	0.10336	625.5	-78.128	0.02362	625.5	98.5733	0.02872
430	-616.723	0.11266	430	589.72	0.10371	625	-79.2283	0.0238	625	99.64	0.02895
429	-631.524	0.11334	429	601.559	0.10391	624.5	-80.3247	0.024	624.5	100.735	0.02918
428	-645.617	0.11386	428	612.346	0.10394	624	-81.4366	0.02419	624	101.846	0.02941
427	-658.819	0.11422	427	621.891	0.10379	623.5	-82.5502	0.02438	623.5	102.97	0.02964
426	-670.913	0.11441	426	630.057	0.10346	623	-83.6785	0.02458	623	104.096	0.02988
425	-681.755	0.11444	425	636.627	0.10297	622.5	-84.8157	0.02478	622.5	105.16	0.03012
424	-691.241	0.1143	424	641.659	0.10232	622	-85.9747	0.02497	622	106.241	0.03035
423	-699.12	0.11401	423	644.904	0.1015	621.5	-87.1553	0.02516	621.5	107.376	0.03058
422	-705.179	0.11354	422	646.385	0.1005	621	-88.3317	0.02536	621	108.474	0.03082
421	-709.149	0.11286	421	646.045	0.09933	620.5	-89.5401	0.02556	620.5	109.522	0.03106
420	-710.937	0.112	420	643.78	0.09801	620	-90.7316	0.02577	620	110.679	0.03131
419	-710.479	0.11097	419	639.464	0.09653	619.5	-91.9908	0.02598	619.5	111.876	0.03156
418	-707.785	0.10979	418	633.302	0.0949	619	-93.3155	0.0262	619	113.145	0.03181
417	-702.644	0.10844	417	625.327	0.09314	618.5	-94.6414	0.02642	618.5	114.515	0.03207
416	-695.077	0.10694	416	615.284	0.09123	618	-95.9946	0.02664	618	115.871	0.03234
415	-685.051	0.10527	415	603.326	0.08919	617.5	-97.3951	0.02687	617.5	117.193	0.03261
414	-672.363	0.10345	414	589.397	0.08702	617	-98.8286	0.02711	617	118.507	0.03289
413	-657.195	0.10149	413	573.439	0.08474	616.5	-100.281	0.02736	616.5	119.838	0.03317
412	-639.436	0.09944	412	555.334	0.08234	616	-101.748	0.0276	616	121.193	0.03346
411	-618.972	0.09731	411	535.253	0.07988	615.5	-103.231	0.02786	615.5	122.652	0.03375
410	-595.783	0.09517	410	513.262	0.07736	615	-104.745	0.02812	615	124.107	0.03406
409	-569.704	0.09306	409	489.232	0.07486	614.5	-106.339	0.02839	614.5	125.57	0.03438
408	-540.585	0.09109	408	463.165	0.07242	614	-107.953	0.02866	614	127.161	0.0347
407	-508.305	0.08947	407	435.204	0.07017	613.5	-109.6	0.02895	613.5	128.846	0.03503
406	-472.876	0.0884	406	405.375	0.06823	613	-111.267	0.02924	613	130.501	0.03537
405	-433.727	0.08822	405	373.46	0.0668	612.5	-112.985	0.02953	612.5	132.172	0.03572
404	-390.244	0.08931	404	339.572	0.06613	612	-114.74	0.02984	612	133.848	0.03608
403	-341.364	0.09249	403	303.31	0.06666	611.5	-116.611	0.03016	611.5	135.527	0.03645
402	-283.93	0.09959	402	263.35	0.06926	611	-118.553	0.03049	611	137.318	0.03683
401	-211.11	0.11446	401	217.006	0.07568	610.5	-120.521	0.03083	610.5	139.157	0.03722
400	-107.83	0.14478	400	158.221	0.0895	610	-122.581	0.03118	610	141.085	0.03762
399	53.5992	0.20318	399	75.6728	0.11668	609.5	-124.672	0.03153	609.5	143.078	0.03804
398	301.489	0.29791	398	-43.7565	0.16127	609	-126.832	0.0319	609	145.062	0.03846
397	576.075	0.43474	397	-209.851	0.22614	608.5	-129.107	0.03227	608.5	147.079	0.0389
396	843.497	0.62369	396	-433.07	0.31661	608	-131.459	0.03266	608	149.208	0.03935
395	1102.57	0.84982	395	-693.653	0.43927	607.5	-133.832	0.03305	607.5	151.437	0.03981
394	1350.66	1.07373	394	-948.005	0.60432	607	-136.254	0.03346	607	153.629	0.04027
393	1582.06	1.29162	393	-1193.52	0.81822	606.5	-138.74	0.03387	606.5	155.869	0.04076
392	1784.57	1.49741	392	-1425.35	1.03962	606	-141.25	0.03429	606	158.22	0.04126
391	1934.55	1.66893	391	-1633.62	1.2499	605.5	-143.878	0.03473	605.5	160.678	0.04176
390	1999.14	1.78102	390	-1804.9	1.44394	605	-146.582	0.03517	605	163.186	0.04227
						604.5	-149.359	0.03563	604.5	165.764	0.0428
						604	-152.273	0.0361	604	168.38	0.04334
						603.5	-155.255	0.03658	603.5	171.023	0.04389
						603	-158.262	0.03706	603	173.75	0.04444
						602.5	-161.339	0.03756	602.5	176.589	0.04502
						602	-164.49	0.03807	602	179.567	0.0456
						601.5	-167.702	0.03859	601.5	182.627	0.0462
						601	-170.957	0.03911	601	185.635	0.04679
						600.5	-174.204	0.03964	600.5	188.607	0.0474
						600	-177.45	0.04018	600	191.744	0.04802
						599.5	-180.816	0.04073	599.5	194.905	0.04864
						599	-184.296	0.04128	599	198.078	0.04928
						598.5	-187.832	0.04184	598.5	201.285	0.04991
						598	-191.391	0.0424	598	204.585	0.05055
						597.5	-195.025	0.04298	597.5	207.896	0.0512
						597	-198.684	0.04355	597	211.206	0.05186
						596.5	-202.379	0.04414	596.5	214.532	0.05251
						596	-206.14	0.04473	596	217.894	0.05318
						595.5	-209.93	0.04531	595.5	221.249	0.05384
						595	-213.721	0.04591	595	224.566	0.0545
						594.5	-217.512	0.04651	594.5	227.927	0.05518
						594	-221.265	0.04711	594	231.369	0.05586
						593.5	-225.064	0.04771	593.5	234.765	0.05654
						593	-228.898	0.04832	593	238.219	0.05722
						592.5	-232.794	0.04894	592.5	241.681	0.0579
						592	-236.781	0.04956	592	245.173	0.05859
						591.5	-240.848	0.05019	591.5	248.739	0.05928
						591	-244.873	0.05082	591	252.259	0.05997
						590.5	-248.93	0.05146	590.5	255.841	0.06067
						590	-252.986	0.05212	590	259.479	0.06137
						589.5	-257.158	0.05276	589.5	263.096	0.06208
						589	-261.325	0.05341	589	266.65	0.06279
						588.5	-265.484	0.05407	588.5	270.283	0.06351
						588	-269.708	0.05474	588	273.949	0.06424
						587.5	-273.976	0.05542	587.5	277.698	0.06497
						587	-278.248	0.05611	587	281.5	0.06571
						586.5	-282.561	0.0568	586.5	285.264	0.06646
						586	-287.007	0.0575	586	289.009	0.06722
						585.5	-291.546	0.05821	585.5	292.766	0.06798
						585	-296.11	0.05893	585	296.539	0.06875
						584.5	-300.715	0.05965	584.5	300.29	0.06953
						584	-305.301	0.06037	584	304.199	0.07031
						583.5	-309.926	0.0611	583.5	308.188	0.0711
						583	-314.609	0.06182	583	312.102	0.0719
						582.5	-319.329	0.06257	582.5	316.219	0.07271
						582	-324.167	0.06331	582	320.336	0.07351
						581.5	-329.1	0.06408	581.5	324.502	0.07432
						581	-334.008	0.06486	581	328.746	0.07515
						580.5	-338.941	0.06565	580.5	332.984	0.07597
						580	-343.987	0.06643	580	337.288	0.07681
						579.5	-349.063	0.06722	579.5	341.654	0.07765
						579	-354.17	0.06802	579	346.052	0.07849
						578.5	-359.334	0.06882	578.5	350.433	0.07934
						578	-364.523	0.06961	578	354.842	0.08018
						577.5	-369.663	0.0704	577.5	359.209	0.08102
						577	-374.785	0.07121	577	363.669	0.08186
						576.5	-379.946	0.07202	576.5	368.206	0.08271
						576	-385.154	0.07282	576	372.673	0.08355
						575.5	-390.437	0.07364	575.5	377.051	0.0844
						575	-395.753	0.07446	575	381.43	0.08524
						574.5	-401.084	0.0753	574.5	385.731	0.08608
						574	-406.482	0.07612	574	390.027	0.08691
						573.5	-411.833	0.07693	573.5	394.333	0.08774
						573	-417.149	0.07775	573	398.63	0.08856
						572.5	-422.566	0.07856	572.5	402.809	0.08939
						572	-427.995	0.07937	572	407.076	0.09021
						571.5	-433.349	0.08018	571.5	411.302	0.09103
						571	-438.629	0.081	571	415.498	0.09186
						570.5	-443.879	0.08182	570.5	419.596	0.09268
						570	-449.159	0.08264	570	423.609	0.0935
						569.5	-454.518	0.08348	569.5	427.748	0.09432
						569	-460.03	0.08431	569	431.946	0.09514
						568.5	-465.657	0.08514	568.5	436.159	0.09596
						568	-471.33	0.08598	568	440.341	0.09679
						567.5	-477.02	0.08683	567.5	444.495	0.0976
						567	-482.644	0.08768	567	448.547	0.09842
						566.5	-488.319	0.08852	566.5	452.51	0.09925
						566	-494.029	0.08937	566	456.668	0.10008
						565.5	-499.75	0.09022	565.5	460.837	0.10091
						565	-505.606	0.09109	565	465.035	0.10174
						564.5	-511.523	0.09197	564.5	469.286	0.10258
						564	-517.479	0.09286	564	473.668	0.10343
						563.5	-523.531	0.09376	563.5	478.091	0.10428
						563	-529.668	0.09466	563	482.389	0.10515
						562.5	-535.923	0.09557	562.5	486.606	0.106
						562	-542.226	0.0965	562	490.916	0.10686
						561.5	-548.597	0.09744	561.5	495.203	0.10775
						561	-555.022	0.09837	561	499.421	0.10863
						560.5	-561.357	0.09932	560.5	503.832	0.10952
						560	-567.723	0.10028	560	508.327	0.11041
						559.5	-574.124	0.10123	559.5	512.777	0.1113
						559	-580.669	0.10221	559	517.313	0.11221
						558.5	-587.323	0.10318	558.5	521.843	0.11313
						558	-594.009	0.10418	558	526.323	0.11405
						557.5	-600.721	0.10518	557.5	530.713	0.11497
						557	-607.609	0.1062	557	534.966	0.11587
						556.5	-614.505	0.10721	556.5	539.323	0.11678
						556	-621.482	0.10823	556	543.768	0.1177
						555.5	-628.503	0.10925	555.5	548.044	0.11862
						555	-635.586	0.11026	555	552.306	0.11953
						554.5	-642.712	0.1113	554.5	556.75	0.12043
						554	-649.886	0.11233	554	561.139	0.12134
						553.5	-657.077	0.11335	553.5	565.473	0.12225
						553	-664.333	0.11437	553	569.781	0.12315
						552.5	-671.62	0.1154	552.5	573.983	0.12404
						552	-679.026	0.11643	552	578.095	0.12493
						551.5	-686.388	0.11746	551.5	582.166	0.12582
						551	-693.79	0.11849	551	586.31	0.1267
						550.5	-701.129	0.11953	550.5	590.352	0.12756
						550	-708.482	0.12055	550	594.384	0.12843
						549.5	-715.839	0.12156	549.5	598.362	0.12927
						549	-723.179	0.12256	549	602.257	0.13011
						548.5	-730.409	0.12355	548.5	606.1	0.13093
						548	-737.559	0.12454	548	609.692	0.13174
						547.5	-744.686	0.12552	547.5	613.312	0.13252
						547	-751.789	0.12647	547	616.72	0.1333
						546.5	-758.792	0.12744	546.5	620.057	0.13407
						546	-765.775	0.12838	546	623.281	0.13481
						545.5	-772.781	0.12933	545.5	626.291	0.13553
						545	-779.716	0.13026	545	629.263	0.13624
						544.5	-786.546	0.13118	544.5	632.108	0.13694
						544	-793.223	0.13208	544	634.868	0.13761
						543.5	-799.772	0.13297	543.5	637.399	0.13828
						543	-806.235	0.13383	543	639.883	0.13892
						542.5	-812.6	0.13468	542.5	642.238	0.13954
						542	-818.814	0.13552	542	644.479	0.14017
						541.5	-824.921	0.13633	541.5	646.69	0.14076
						541	-830.952	0.13711	541	648.616	0.14133
						540.5	-836.77	0.1379	540.5	650.452	0.14189
						540	-842.451	0.13867	540	652.313	0.14245
						539.5	-848.027	0.13944	539.5	654.072	0.14297
						539	-853.385	0.14019	539	655.623	0.14348
						538.5	-858.594	0.14093	538.5	656.964	0.14398
						538	-863.811	0.14163	538	658.208	0.14443
						537.5	-868.833	0.14232	537.5	659.406	0.14487
						537	-873.565	0.14299	537	660.566	0.14528
						536.5	-878.152	0.14363	536.5	661.558	0.14568
						536	-882.544	0.14424	536	662.361	0.14607
						535.5	-886.814	0.14483	535.5	663.037	0.14643
						535	-890.977	0.14539	535	663.556	0.14676
						534.5	-894.911	0.14595	534.5	664.107	0.14708
						534	-898.741	0.1465	534	664.476	0.14737
						533.5	-902.375	0.14702	533.5	664.616	0.14763
						533	-905.801	0.14753	533	664.546	0.14788
						532.5	-908.996	0.14802	532.5	664.348	0.14812
						532	-912.092	0.14847	532	664.261	0.14831
						531.5	-915.039	0.14889	531.5	663.983	0.14849
						531	-917.76	0.14928	531	663.506	0.14867
						530.5	-920.284	0.14963	530.5	662.989	0.14882
						530	-922.495	0.14997	530	662.206	0.14893
						529.5	-924.42	0.1503	529.5	661.297	0.14901
						529	-926.117	0.15057	529	660.207	0.14907
						528.5	-927.71	0.15085	528.5	658.945	0.14912
						528	-929.097	0.1511	528	657.429	0.14913
						527.5	-930.334	0.15132	527.5	655.838	0.14912
						527	-931.267	0.15152	527	654.18	0.14908
						526.5	-932.024	0.15171	526.5	652.371	0.14902
						526	-932.599	0.15185	526	650.493	0.14893
						525.5	-932.856	0.15196	525.5	648.436	0.14882
						525	-932.976	0.15204	525	646.16	0.14866
						524.5	-932.881	0.15207	524.5	643.696	0.14848
						524	-932.503	0.15206	524	641.02	0.14826
						523.5	-931.758	0.15203	523.5	638.064	0.14803
						523	-930.717	0.15197	523	635.059	0.14776
						522.5	-929.398	0.15189	522.5	631.789	0.14746
						522	-927.985	0.15177	522	628.559	0.14712
						521.5	-926.379	0.15161	521.5	625.116	0.14674
						521	-924.416	0.15142	521	621.509	0.14634
						520.5	-922.225	0.1512	520.5	617.63	0.1459
						520	-919.765	0.15094	520	613.508	0.14543
						519.5	-917.033	0.15062	519.5	609.269	0.1449
						519	-914.052	0.15027	519	604.853	0.14435
						518.5	-910.831	0.14989	518.5	600.391	0.14379
						518	-907.318	0.14945	518	595.711	0.1432
						517.5	-903.568	0.14898	517.5	590.863	0.14256
						517	-899.599	0.14848	517	585.86	0.14188
						516.5	-895.362	0.14795	516.5	580.859	0.14119
						516	-890.876	0.14739	516	575.754	0.14046
						515.5	-886.265	0.14682	515.5	570.418	0.13969
						515	-881.463	0.1462	515	564.991	0.1389
						514.5	-876.471	0.14555	514.5	559.399	0.13808
						514	-871.336	0.14485	514	553.601	0.13724
						513.5	-865.866	0.14413	513.5	547.858	0.13638
						513	-860.283	0.14338	513	541.925	0.13548
						512.5	-854.626	0.1426	512.5	536.018	0.13458
						512	-848.742	0.14178	512	530.026	0.13365
						511.5	-842.7	0.14093	511.5	523.903	0.13269
						511	-836.556	0.14007	511	517.756	0.1317
						510.5	-830.33	0.13917	510.5	511.61	0.13069
						510	-823.795	0.13826	510	505.298	0.12967
						509.5	-817.16	0.13734	509.5	498.799	0.12863
						509	-810.226	0.13638	509	492.37	0.12759
						508.5	-803.192	0.13541	508.5	485.735	0.12652
						508	-796.094	0.13439	508	479.249	0.12543
						507.5	-788.914	0.13336	507.5	472.864	0.12433
						507	-781.696	0.1323	507	466.302	0.12319
						506.5	-774.447	0.1312	506.5	459.659	0.12204
						506	-767.036	0.1301	506	452.969	0.12086
						505.5	-759.478	0.12897	505.5	446.123	0.11967
						505	-751.66	0.12782	505	439.325	0.11845
						504.5	-743.643	0.12664	504.5	432.417	0.11722
						504	-735.591	0.12545	504	425.443	0.11597
						503.5	-727.432	0.12424	503.5	418.549	0.11469
						503	-719.133	0.12301	503	411.55	0.1134
						502.5	-710.602	0.12175	502.5	404.499	0.11207
						502	-701.97	0.12047	502	397.379	0.11074
						501.5	-693.206	0.11916	501.5	390.08	0.10939
						501	-684.299	0.1178	501	382.565	0.10799
						500.5	-675.42	0.11642	500.5	374.989	0.10659
						500	-666.345	0.11501	500	367.536	0.10519
						499.5	-656.974	0.11357	499.5	360.045	0.10375
						499	-647.335	0.11211	499	352.343	0.10227
						498.5	-637.476	0.11063	498.5	344.396	0.10078
						498	-627.463	0.10912	498	336.408	0.09926
						497.5	-617.286	0.1076	497.5	328.43	0.09774
						497	-607.01	0.10603	497	320.438	0.09619
						496.5	-596.668	0.10445	496.5	312.433	0.09463
						496	-586.198	0.10284	496	304.474	0.09305
						495.5	-575.528	0.10121	495.5	296.531	0.09146
						495	-564.604	0.09954	495	288.522	0.08986
						494.5	-553.547	0.09786	494.5	280.551	0.08824
						494	-542.372	0.09616	494	272.566	0.08661
						493.5	-531.072	0.09445	493.5	264.574	0.08497
						493	-519.736	0.09271	493	256.413	0.08333
						492.5	-508.248	0.09098	492.5	248.287	0.08168
						492	-496.571	0.08923	492	240.406	0.08004
						491.5	-484.82	0.08749	491.5	232.67	0.0784
						491	-473.035	0.08574	491	224.918	0.07676
						490.5	-461.259	0.08398	490.5	217.173	0.07512
						490	-449.45	0.08221	490	209.477	0.07348
						489.5	-437.538	0.08044	489.5	201.794	0.07184
						489	-425.596	0.07865	489	194.078	0.07021
						488.5	-413.642	0.07687	488.5	186.604	0.06858
						488	-401.637	0.0751	488	179.301	0.06698
						487.5	-389.583	0.07332	487.5	172.141	0.06539
						487	-377.547	0.07155	487	164.99	0.06379
						486.5	-365.529	0.06978	486.5	158.027	0.06221
						486	-353.57	0.06804	486	151.273	0.06065
						485.5	-341.673	0.06628	485.5	144.517	0.05909
						485	-329.785	0.06452	485	137.839	0.05754
						484.5	-317.941	0.06278	484.5	131.247	0.05601
						484	-306.114	0.06104	484	124.855	0.05449
						483.5	-294.417	0.05932	483.5	118.632	0.05298
						483	-282.862	0.0576	483	112.605	0.05149
						482.5	-271.378	0.05588	482.5	106.747	0.05001
						482	-259.902	0.05418	482	100.988	0.04854
						481.5	-248.48	0.05249	481.5	95.2614	0.04709
						481	-237.218	0.05082	481	89.6772	0.04566
						480.5	-226.091	0.04919	480.5	84.2917	0.04424
						480	-215.124	0.04755	480	79.0773	0.04284
						479.5	-204.384	0.04594	479.5	74.0167	0.04146
						479	-193.843	0.04434	479	69.2036	0.0401
						478.5	-183.516	0.04278	478.5	64.528	0.03877
						478	-173.414	0.04124	478	60.0817	0.03746
						477.5	-163.493	0.03973	477.5	55.7406	0.03618
						477	-153.804	0.03825	477	51.5499	0.03493
						476.5	-144.386	0.0368	476.5	47.5125	0.0337
						476	-135.335	0.03538	476	43.7081	0.0325
						475.5	-126.565	0.034	475.5	40.0639	0.03134
						475	-118.093	0.03266	475	36.6862	0.0302
						474.5	-109.952	0.03135	474.5	33.5349	0.0291
						474	-102.125	0.03009	474	30.495	0.02803
						473.5	-94.6656	0.02886	473.5	27.6888	0.02699
						473	-87.574	0.02767	473	25.0362	0.02598
						472.5	-80.8031	0.02652	472.5	22.5492	0.02501
						472	-74.3805	0.0254	472	20.2554	0.02406
						471.5	-68.2717	0.02433	471.5	18.1375	0.02315
						471	-62.4814	0.0233	471	16.1399	0.02227
						470.5	-57.0135	0.0223	470.5	14.2943	0.02141
						470	-51.8745	0.02134	470	12.5918	0.02059
						469.5	-47.0619	0.02042	469.5	11.0414	0.01979
						469	-42.5719	0.01953	469	9.63054	0.01902
						468.5	-38.3861	0.01869	468.5	8.33769	0.01828
						468	-34.4991	0.01787	468	7.1496	0.01756
						467.5	-30.8879	0.01709	467.5	6.0858	0.01687
						467	-27.5255	0.01635	467	5.12117	0.01621
						466.5	-24.3924	0.01563	466.5	4.26033	0.01558
						466	-21.4998	0.01495	466	3.48874	0.01497
						465.5	-18.8711	0.0143	465.5	2.79483	0.01438
						465	-16.4526	0.01368	465	2.14044	0.01382
						464.5	-14.24	0.01308	464.5	1.59148	0.01328
						464	-12.2427	0.01252	464	1.14433	0.01276
						463.5	-10.4649	0.01198	463.5	0.78844	0.01226
						463	-8.84412	0.01147	463	0.45354	0.01178
						462.5	-7.38339	0.01098	462.5	0.15875	0.01132
						462	-6.07465	0.01052	462	-0.06758	0.01089
						461.5	-4.92685	0.01009	461.5	-0.24674	0.01047
						461	-3.91467	0.00967	461	-0.36851	0.01007
						460.5	-3.035	0.00928	460.5	-0.461	0.00969
						460	-2.24939	0.00891	460	-0.54514	0.00933
						459.5	-1.57944	0.00855	459.5	-0.62312	0.00897
						459	-0.98969	0.00822	459	-0.64325	0.00863
						458.5	-0.49863	0.0079	458.5	-0.62764	0.00831
						458	-0.10727	0.0076	458	-0.59648	0.00801
						457.5	0.215	0.00733	457.5	-0.54193	0.00772
						457	0.48779	0.00706	457	-0.48384	0.00745
						456.5	0.69495	0.00682	456.5	-0.42096	0.00719
						456	0.85684	0.00659	456	-0.34393	0.00694
						455.5	0.98648	0.00638	455.5	-0.28082	0.00671
						455	1.09698	0.00618	455	-0.20676	0.00649
						454.5	1.16571	0.006	454.5	-0.14102	0.00628
						454	1.20285	0.00583	454	-0.0779	0.00609
						453.5	1.19397	0.00567	453.5	0.02257	0.00591
						453	1.16928	0.00553	453	0.15274	0.00574
						452.5	1.15594	0.0054	452.5	0.23614	0.00559
						452	1.12866	0.00528	452	0.31781	0.00545
						451.5	1.10504	0.00517	451.5	0.4111	0.00532
						451	1.07584	0.00507	451	0.48886	0.0052
						450.5	1.0556	0.00498	450.5	0.52138	0.00509
						450	1.04288	0.0049	450	0.57015	0.005

## Sheet: Figure5a
SPCS DPA-C6-MC
White light emitting		Transmittance
Wavelength (nm)	intehnsity	Wavelength (nm)	T%
390	24832	830	43.1
391	25346	829	43.2
392	26334	828	43.2
393	26816	827	43.2
394	28192	826	43.1
395	30187	825	43
396	32658	824	42.9
397	35148	823	42.7
398	38546	822	42.7
399	41698	821	42.6
400	45689	820	42.6
401	49790	819	42.7
402	53801	818	42.6
403	58347	817	42.6
404	62467	816	42.5
405	66686	815	42.5
406	70555	814	42.5
407	72928	813	42.4
408	74545	812	42.4
409	76698	811	42.3
410	65315	810	42.3
411	65922	809	42.2
412	65941	808	42.2
413	65932	807	42.2
414	64944	806	42.1
415	63981	805	42.1
416	63430	804	42.1
417	61745	803	42.1
418	61315	802	42.1
419	60700	801	42
420	60552	800	42
421	59733	799	42
422	60053	798	41.9
423	60027	797	41.9
424	60462	796	41.9
425	60436	795	41.8
426	60587	794	41.8
427	60554	793	41.8
428	60667	792	41.8
429	60580	791	41.8
430	60364	790	41.9
431	59449	789	41.8
432	58623	788	41.8
433	58322	787	41.8
434	56661	786	41.8
435	55920	785	41.8
436	54127	784	41.8
437	52414	783	41.8
438	50839	782	41.8
439	49129	781	41.7
440	48188	780	41.7
441	46055	779	41.7
442	44358	778	41.7
443	42424	777	41.7
444	40271	776	41.7
445	39064	775	41.7
446	37054	774	41.6
447	35869	773	41.6
448	35298	772	41.6
449	34230	771	41.6
450	33276	770	41.6
451	32804	769	41.6
452	32084	768	41.5
453	32016	767	41.5
454	31038	766	41.5
455	30548	765	41.4
456	30480	764	41.4
457	29605	763	41.4
458	29604	762	41.4
459	29226	761	41.3
460	28878	760	41.3
461	28525	759	41.3
462	28533	758	41.2
463	28043	757	41.2
464	27844	756	41.2
465	28106	755	41.1
466	27912	754	41.1
467	27883	753	41.1
468	28212	752	41.1
469	28302	751	41
470	28480	750	41
471	29535	749	40.9
472	29964	748	40.9
473	30707	747	40.8
474	31648	746	40.8
475	33348	745	40.7
476	34559	744	40.7
477	36357	743	40.6
478	38129	742	40.5
479	39402	741	40.5
480	42254	740	40.4
481	44337	739	40.3
482	47199	738	40.1
483	49371	737	40.1
484	52269	736	40
485	55168	735	40
486	58035	734	39.9
487	60630	733	39.8
488	63405	732	39.8
489	67179	731	39.6
490	69895	730	39.5
491	72872	729	39.4
492	76427	728	39.3
493	79146	727	39.2
494	81619	726	39
495	84234	725	38.8
496	86834	724	38.6
497	89301	723	38.5
498	91058	722	38.3
499	92111	721	38.1
500	94428	720	37.9
501	95929	719	37.8
502	96433	718	37.6
503	97023	717	37.4
504	96770	716	37.2
505	97005	715	37
506	96541	714	36.8
507	95287	713	36.5
508	94895	712	36.3
509	93825	711	36.1
510	91913	710	35.9
511	91127	709	35.7
512	89730	708	35.4
513	87833	707	35.1
514	85209	706	34.7
515	83357	705	34.4
516	81642	704	34.1
517	79197	703	33.8
518	76805	702	33.5
519	75485	701	33.2
520	73669	700	32.9
521	71744	699	32.5
522	70225	698	32.1
523	67786	697	31.7
524	65772	696	31.3
525	63608	695	30.9
526	61701	694	30.6
527	59466	693	30.3
528	57356	692	29.9
529	55329	691	29.5
530	53619	690	29
531	51627	689	28.6
532	49695	688	28.2
533	48375	687	27.9
534	45845	686	27.6
535	44099	685	27.2
536	42940	684	26.9
537	41572	683	26.5
538	39812	682	26.2
539	38466	681	25.8
540	36796	680	25.5
541	35050	679	25.3
542	33729	678	25
543	32268	677	24.8
544	31142	676	24.6
545	29651	675	24.3
546	29077	674	24.1
547	27464	673	23.9
548	26699	672	23.8
549	25457	671	23.6
550	24775	670	23.5
551	23488	669	23.4
552	22542	668	23.3
553	21762	667	23.2
554	20901	666	23.1
555	20454	665	23
556	20101	664	22.9
557	19710	663	22.9
558	19207	662	22.8
559	18762	661	22.8
560	18218	660	22.8
561	17780	659	22.8
562	17366	658	22.8
563	17007	657	22.7
564	16943	656	22.7
565	16423	655	22.7
566	16318	654	22.7
567	15998	653	22.7
568	15888	652	22.8
569	16026	651	22.8
570	16097	650	22.8
571	16232	649	22.9
572	15970	648	22.9
573	16154	647	23
574	16373	646	23
575	16476	645	23.1
576	16502	644	23.2
577	17085	643	23.3
578	17246	642	23.4
579	17535	641	23.5
580	17966	640	23.6
581	18351	639	23.8
582	18631	638	23.9
583	19456	637	24
584	19717	636	24.2
585	20497	635	24.4
586	21170	634	24.6
587	21425	633	24.8
588	22216	632	25
589	22837	631	25.2
590	23477	630	25.4
591	24011	629	25.6
592	24809	628	25.9
593	25654	627	26.2
594	26299	626	26.5
595	27443	625	26.7
596	28178	624	27
597	28851	623	27.2
598	29504	622	27.4
599	31032	621	27.7
600	31783	620	28
601	32317	619	28.3
602	33608	618	28.6
603	34599	617	28.9
604	35785	616	29.1
605	36383	615	29.4
606	37693	614	29.6
607	38885	613	29.8
608	40249	612	30.1
609	40890	611	30.4
610	41843	610	30.6
611	42581	609	30.9
612	43695	608	31.1
613	45008	607	31.3
614	45838	606	31.5
615	46318	605	31.7
616	46916	604	32
617	48388	603	32.2
618	49131	602	32.4
619	49558	601	32.5
620	50455	600	32.7
621	51289	599	32.9
622	52702	598	33.1
623	53847	597	33.2
624	53985	596	33.4
625	54786	595	33.6
626	55110	594	33.8
627	56086	593	33.9
628	57277	592	34
629	57041	591	34.1
630	58664	590	34.2
631	59011	589	34.4
632	59068	588	34.5
633	59989	587	34.6
634	60627	586	34.7
635	61468	585	34.8
636	61677	584	34.9
637	61775	583	35
638	62525	582	35.1
639	62705	581	35.2
640	63087	580	35.3
641	62662	579	35.4
642	62874	578	35.5
643	62862	577	35.6
644	62538	576	35.6
645	63127	575	35.7
646	62828	574	35.7
647	63548	573	35.8
648	63813	572	35.9
649	64449	571	35.9
650	64476	570	36
651	64538	569	36
652	65420	568	36.1
653	65221	567	36.1
654	65805	566	36.1
655	65839	565	36.2
656	65919	564	36.2
657	65857	563	36.2
658	66190	562	36.3
659	65790	561	36.3
660	65724	560	36.4
661	65854	559	36.4
662	65262	558	36.5
663	65703	557	36.5
664	64755	556	36.6
665	64853	555	36.6
666	64527	554	36.6
667	63267	553	36.7
668	63152	552	36.7
669	62122	551	36.7
670	62131	550	36.7
671	61267
672	60557
673	59427
674	58522
675	57527
676	56892
677	55839
678	54831
679	53914
680	51827
681	51579
682	49675
683	48493
684	47715
685	46460
686	46081
687	44539
688	43563
689	42227
690	41217
691	40285
692	39279
693	38285
694	37330
695	36279
696	35066
697	34574
698	33445
699	32533
700	32045
701	31377
702	30164
703	29713
704	28622
705	28337
706	27159
707	26295
708	25967
709	25193
710	24445
711	24081
712	23157
713	22680
714	22086
715	21649
716	20936
717	20350
718	19649
719	19560
720	18603
721	18088
722	17515
723	16901
724	16668
725	16548
726	15840
727	15577
728	14870
729	14411
730	14196
731	13692
732	13227
733	12811
734	12544
735	12065
736	11964
737	11281
738	11315
739	10753
740	10497
741	10055
742	9669
743	9574
744	9196
745	8871
746	8567
747	8174
748	7903
749	7701
750	7384

## Sheet: Figure5b
SPCS DPA-C6-MC
White light emitting
Wavelength (nm)	intehnsity
391	25346
392	26334
393	26816
394	28192
395	30187
396	32658
397	35148
398	38546
399	41698
400	45689
401	49790
402	53801
403	58347
404	62467
405	66686
406	70555
407	72928
408	74545
409	76698
410	65315
411	65922
412	65941
413	65932
414	64944
415	63981
416	63430
417	61745
418	61315
419	60700
420	60552
421	59733
422	60053
423	60027
424	60462
425	60436
426	60587
427	60554
428	60667
429	60580
430	60364
431	59449
432	58623
433	58322
434	56661
435	55920
436	54127
437	52414
438	50839
439	49129
440	48188
441	46055
442	44358
443	42424
444	40271
445	39064
446	37054
447	35869
448	35298
449	34230
450	33276
451	32804
452	32084
453	32016
454	31038
455	30548
456	30480
457	29605
458	29604
459	29226
460	28878
461	28525
462	28533
463	28043
464	27844
465	28106
466	27912
467	27883
468	28212
469	28302
470	28480
471	29535
472	29964
473	30707
474	31648
475	33348
476	34559
477	36357
478	38129
479	39402
480	42254
481	44337
482	47199
483	49371
484	52269
485	55168
486	58035
487	60630
488	63405
489	67179
490	69895
491	72872
492	76427
493	79146
494	81619
495	84234
496	86834
497	89301
498	91058
499	92111
500	94428
501	95929
502	96433
503	97023
504	96770
505	97005
506	96541
507	95287
508	94895
509	93825
510	91913
511	91127
512	89730
513	87833
514	85209
515	83357
516	81642
517	79197
518	76805
519	75485
520	73669
521	71744
522	70225
523	67786
524	65772
525	63608
526	61701
527	59466
528	57356
529	55329
530	53619
531	51627
532	49695
533	48375
534	45845
535	44099
536	42940
537	41572
538	39812
539	38466
540	36796
541	35050
542	33729
543	32268
544	31142
545	29651
546	29077
547	27464
548	26699
549	25457
550	24775
551	23488
552	22542
553	21762
554	20901
555	20454
556	20101
557	19710
558	19207
559	18762
560	18218
561	17780
562	17366
563	17007
564	16943
565	16423
566	16318
567	15998
568	15888
569	16026
570	16097
571	16232
572	15970
573	16154
574	16373
575	16476
576	16502
577	17085
578	17246
579	17535
580	17966
581	18351
582	18631
583	19456
584	19717
585	20497
586	21170
587	21425
588	22216
589	22837
590	23477
591	24011
592	24809
593	25654
594	26299
595	27443
596	28178
597	28851
598	29504
599	31032
600	31783
601	32317
602	33608
603	34599
604	35785
605	36383
606	37693
607	38885
608	40249
609	40890
610	41843
611	42581
612	43695
613	45008
614	45838
615	46318
616	46916
617	48388
618	49131
619	49558
620	50455
621	51289
622	52702
623	53847
624	53985
625	54786
626	55110
627	56086
628	57277
629	57041
630	58664
631	59011
632	59068
633	59989
634	60627
635	61468
636	61677
637	61775
638	62525
639	62705
640	63087
641	62662
642	62874
643	62862
644	62538
645	63127
646	62828
647	63548
648	63813
649	64449
650	64476
651	64538
652	65420
653	65221
654	65805
655	65839
656	65919
657	65857
658	66190
659	65790
660	65724
661	65854
662	65262
663	65703
664	64755
665	64853
666	64527
667	63267
668	63152
669	62122
670	62131
671	61267
672	60557
673	59427
674	58522
675	57527
676	56892
677	55839
678	54831
679	53914
680	51827
681	51579
682	49675
683	48493
684	47715
685	46460
686	46081
687	44539
688	43563
689	42227
690	41217
691	40285
692	39279
693	38285
694	37330
695	36279
696	35066
697	34574
698	33445
699	32533
700	32045
701	31377
702	30164
703	29713
704	28622
705	28337
706	27159
707	26295
708	25967
709	25193
710	24445
711	24081
712	23157
713	22680
714	22086
715	21649
716	20936
717	20350
718	19649
719	19560
720	18603
721	18088
722	17515
723	16901
724	16668
725	16548
726	15840
727	15577
728	14870
729	14411
730	14196
731	13692
732	13227
733	12811
734	12544
735	12065
736	11964
737	11281
738	11315
739	10753
740	10497
741	10055
742	9669
743	9574
744	9196
745	8871
746	8567
747	8174
748	7903
749	7701
750	7384

[truncated: 28 more sheets: Figure5c, FigureS2a, FigureS4, FigureS5a, FigureS5b, FigureS5c, FigureS5d, FigureS5e, FigureS5f, FigureS7, FigureS9, FigureS10b, FigureS11a, FigureS11b, FigureS11c,d, FigureS13, FigureS16, FigureS17, FigureS18b, FigureS18c,d …]
